# Supplementary material for: Tris(ethane-1,2-diamine)copper(II) bis­(trifluoro­acetate)
Source: Acta Crystallogr Sect E Struct Rep Online. 2008 Jan 18;64(Pt 2):m373. doi: 10.1107/S1600536808001438 (PMC2960438; doi:10.1107/S1600536808001438)
Supplement: Supplementary file 1 [file e-64-0m373-sup1.cif]

##############################################################################
###                                                                        ###
###        Electronic paper (Acta Crystallographica Section E)             ###
###                                                                        ###
##############################################################################
#                                                                            #
# This CIF contains the data in a paper accepted for publication in Acta     #
# Crystallographica Section E. It conforms to the requirements of Notes      #
# for Authors for Section E, and has been peer reviewed under the auspices   #
# of the IUCr Commission on Journals.                                        #
#                                                                            #
# Full details of the Crystallographic Information File format               #
# are given in the paper "The Crystallographic Information File (CIF):       #
# a New Standard Archive File for Crystallography" by S. R. Hall, F. H.      #
# Allen and I. D. Brown [Acta Cryst. (1991), A47, 655-685].                  #
#                                                                            #
# The current version of the core CIF dictionary is obtainable from          #
# ftp://ftp.iucr.org/pub/cif_core.dic. The current version number is 2.1.    #
#                                                                            #
# Software is freely available for graphical display of the structure(s) in  #
# this CIF.  For information consult the CIF home page http://www.iucr.org/  #
# cif/home.html                                                              #
#                                                                            #
##############################################################################
                                             
data_global
_audit_creation_method     'from SHELXL97 CIF and IUCr SHELXL97-template'
data_I
_audit_creation_method     SHELXL-97
_chemical_name_systematic
;
Tris(ethane-1,2-diamine)copper(II) bis(trifluoroacetate)
;
_chemical_name_common     ?
_chemical_formula_moiety     'C6 H24 Cu N6 2+, 2(C2 F3 O2 -)'
_chemical_formula_sum     'C10 H24 Cu F6 N6 O4'
_chemical_formula_iupac     '[Cu (C2 H8 N2)3] (C2 F3 O2)2'
_chemical_formula_weight     469.90
_chemical_melting_point     ?
_symmetry_cell_setting     Triclinic
_symmetry_space_group_name_H-M     'P -1'
_symmetry_space_group_name_Hall     '-P 1'
loop_
    _symmetry_equiv_pos_as_xyz
    'x, y, z'
    '-x, -y, -z'
_cell_length_a     8.582(6)
_cell_length_b     9.316(6)
_cell_length_c     12.859(7)
_cell_angle_alpha     74.73(3)
_cell_angle_beta     84.69(4)
_cell_angle_gamma     69.56(3)
_cell_volume     929.3(10)
_cell_formula_units_Z     2
_cell_measurement_reflns_used     250
_cell_measurement_theta_min     18
_cell_measurement_theta_max     24
_cell_measurement_temperature     293(2)
_exptl_crystal_description     prism
_exptl_crystal_colour     blue
_exptl_crystal_size_max     0.15
_exptl_crystal_size_mid     0.1
_exptl_crystal_size_min     0.08
_exptl_crystal_density_diffrn     1.679
_exptl_crystal_density_meas     ?
_exptl_crystal_density_method     'not measured'
_exptl_crystal_F_000     482
_exptl_absorpt_coefficient_mu     1.263
_exptl_absorpt_correction_type     none
_exptl_absorpt_process_details     ?
_exptl_absorpt_correction_T_min     ?
_exptl_absorpt_correction_T_max     ?
_exptl_special_details
;
The original HKL file was deleted and the present study
was conducted using the merged data set.
;
_diffrn_ambient_temperature     293(2)
_diffrn_radiation_type     MoK\a
_diffrn_radiation_wavelength     0.71073
_diffrn_radiation_source     'fine--focus sealed tube'
_diffrn_radiation_monochromator     graphite
_diffrn_measurement_device_type     'Bruker SMART CCD area-detector'
_diffrn_measurement_method     '\f and \w'
_diffrn_detector_area_resol_mean     0.1
_diffrn_reflns_number     ?
_diffrn_reflns_av_R_equivalents     ?
_diffrn_reflns_av_sigmaI/netI     0.0350
_diffrn_reflns_theta_min     1.64
_diffrn_reflns_theta_max     29.98
_diffrn_reflns_theta_full     29.98
_diffrn_measured_fraction_theta_max     1.000
_diffrn_measured_fraction_theta_full     1.000
_diffrn_reflns_limit_h_min     -11
_diffrn_reflns_limit_h_max     12
_diffrn_reflns_limit_k_min     0
_diffrn_reflns_limit_k_max     13
_diffrn_reflns_limit_l_min     -17
_diffrn_reflns_limit_l_max     18
_diffrn_standards_number     ?
_diffrn_standards_interval_count     ?
_diffrn_standards_interval_time     ?
_diffrn_standards_decay_%     ?
_refine_special_details
;
 Refinement of F^2^ against ALL reflections. The weighted R--factor wR and
 goodness of fit S are based on F^2^, conventional R--factors R are based
 on F, with F set to zero for negative F^2^. The threshold expression of
 F^2^ > 2\s(F^2^) is used only for calculating R--factors(gt) etc. and is
 not relevant to the choice of reflections for refinement. R--factors based
 on F^2^ are statistically about twice as large as those based on F, and
 R--factors based on ALL data will be even larger.
;
_reflns_number_total     5406
_reflns_number_gt     4277
_reflns_threshold_expression     I>2\s(I)
_refine_ls_structure_factor_coef     Fsqd
_refine_ls_matrix_type     full
_refine_ls_R_factor_all     0.0544
_refine_ls_R_factor_gt     0.0386
_refine_ls_wR_factor_gt     0.0856
_refine_ls_wR_factor_ref     0.0918
_refine_ls_goodness_of_fit_ref     0.936
_refine_ls_restrained_S_all     0.952
_refine_ls_number_reflns     5406
_refine_ls_number_parameters     300
_refine_ls_number_restraints     45
_refine_ls_hydrogen_treatment     constr
_refine_ls_weighting_scheme     calc
_refine_ls_weighting_details
                 'calc w=1/[\s^2^(Fo^2^)+(0.0567P)^2^] where P=(Fo^2^+2Fc^2^)/3'
_atom_sites_solution_hydrogens     geom
_atom_sites_solution_primary     direct
_atom_sites_solution_secondary     difmap
_refine_ls_shift/su_max     0.001
_refine_ls_shift/su_mean     0.000
_refine_diff_density_max     0.238
_refine_diff_density_min     -0.245
_refine_ls_extinction_method     none
_refine_ls_extinction_coef     ?
loop_
    _atom_type_symbol
    _atom_type_description
    _atom_type_scat_dispersion_real
    _atom_type_scat_dispersion_imag
    _atom_type_scat_source
    'C' 'C' 0.0033 0.0016
                         'International Tables Vol C Tables 4.2.6.8 and 6.1.1.4'
    'H' 'H' 0.0000 0.0000
                         'International Tables Vol C Tables 4.2.6.8 and 6.1.1.4'
    'Cu' 'Cu' 0.3201 1.2651
                         'International Tables Vol C Tables 4.2.6.8 and 6.1.1.4'
    'F' 'F' 0.0171 0.0103
                         'International Tables Vol C Tables 4.2.6.8 and 6.1.1.4'
    'N' 'N' 0.0061 0.0033
                         'International Tables Vol C Tables 4.2.6.8 and 6.1.1.4'
    'O' 'O' 0.0106 0.0060
                         'International Tables Vol C Tables 4.2.6.8 and 6.1.1.4'
_computing_data_collection     'SMART (Bruker, 2000)'
_computing_cell_refinement     'SAINT (Bruker, 2000)'
_computing_data_reduction     'SAINT (Bruker, 2000)'
_computing_structure_solution     'SHELXS97 (Sheldrick, 2008)'
_computing_structure_refinement     'SHELXL97 (Sheldrick, 2008)'
_computing_molecular_graphics     'ORTEP-3 (Farrugia, 1997)'
_computing_publication_material     'WinGX (Farrugia, 1999)'
loop_
    _atom_site_type_symbol
    _atom_site_label
    _atom_site_fract_x
    _atom_site_fract_y
    _atom_site_fract_z
    _atom_site_U_iso_or_equiv
    _atom_site_adp_type
    _atom_site_calc_flag
    _atom_site_refinement_flags
    _atom_site_occupancy
    _atom_site_disorder_assembly
    _atom_site_disorder_group
    Cu Cu1 0.94303(3) 0.85236(3) 0.778785(18) 0.03254(8) Uani d U 1 . .
    N N1 0.8821(2) 0.8734(2) 0.93404(13) 0.0444(3) Uani d U 1 . .
    H H1A 0.9694 0.8131 0.9777 0.053 Uiso calc R 1 . .
    H H1B 0.8587 0.9745 0.9362 0.053 Uiso calc R 1 . .
    C C1 0.7376(3) 0.8237(3) 0.97256(17) 0.0486(5) Uani d . 1 . .
    H H1C 0.6921 0.8610 1.0363 0.058 Uiso calc R 1 . .
    H H1D 0.7726 0.7092 0.9923 0.058 Uiso calc R 1 . .
    C C2 0.6060(3) 0.8885(3) 0.88718(19) 0.0503(5) Uani d . 1 . .
    H H2C 0.5139 0.8505 0.9121 0.060 Uiso calc R 1 . .
    H H2D 0.5641 1.0031 0.8708 0.060 Uiso calc R 1 . .
    N N2 0.6812(2) 0.8352(2) 0.79038(16) 0.0495(4) Uani d U 1 . .
    H H2A 0.6212 0.8977 0.7314 0.059 Uiso calc R 1 . .
    H H2B 0.6866 0.7350 0.7968 0.059 Uiso calc R 1 . .
    N N3 0.8604(2) 1.1007(2) 0.71134(15) 0.0471(4) Uani d U 1 . .
    H H3A 0.8004 1.1244 0.6515 0.057 Uiso calc R 1 . .
    H H3B 0.7948 1.1505 0.7589 0.057 Uiso calc R 1 . .
    C C3 1.0036(3) 1.1543(3) 0.68450(19) 0.0539(5) Uani d . 1 . .
    H H3C 0.9672 1.2681 0.6739 0.065 Uiso calc R 1 . .
    H H3D 1.0531 1.1292 0.6177 0.065 Uiso calc R 1 . .
    C C4 1.1308(3) 1.0764(3) 0.77268(19) 0.0510(5) Uani d . 1 . .
    H H4C 1.2266 1.1102 0.7523 0.061 Uiso calc R 1 . .
    H H4D 1.0843 1.1079 0.8382 0.061 Uiso calc R 1 . .
    N N4 1.1826(2) 0.9040(2) 0.79228(15) 0.0457(4) Uani d U 1 . .
    H H4A 1.2277 0.8564 0.8583 0.055 Uiso calc R 1 . .
    H H4B 1.2577 0.8695 0.7428 0.055 Uiso calc R 1 . .
    N N5 0.9835(2) 0.8096(2) 0.62842(13) 0.0453(4) Uani d U 1 . .
    H H5A 0.8923 0.8658 0.5873 0.054 Uiso calc R 1 . .
    H H5B 1.0688 0.8396 0.5965 0.054 Uiso calc R 1 . .
    C C5 1.0217(3) 0.6405(3) 0.6384(2) 0.0540(5) Uani d . 1 . .
    H H5C 1.0712 0.6134 0.5721 0.065 Uiso calc R 1 . .
    H H5D 0.9208 0.6139 0.6522 0.065 Uiso calc R 1 . .
    C C6 1.1414(3) 0.5510(3) 0.7304(2) 0.0541(5) Uani d . 1 . .
    H H6C 1.1649 0.4382 0.7420 0.065 Uiso calc R 1 . .
    H H6D 1.2451 0.5721 0.7144 0.065 Uiso calc R 1 . .
    N N6 1.0652(2) 0.6024(2) 0.82682(15) 0.0482(4) Uani d . 1 . .
    H H6A 1.1435 0.5783 0.8766 0.058 Uiso calc R 1 . .
    H H6B 0.9914 0.5539 0.8555 0.058 Uiso calc R 1 . .
    C C7 0.7420(3) 0.3504(3) 0.91576(18) 0.0494(4) Uani d U 1 A .
    C C8 0.5826(4) 0.4304(4) 0.8472(3) 0.0722(6) Uani d U 1 . .
    C C9 0.5876(3) 0.1740(3) 0.4611(2) 0.0526(5) Uani d U 1 B .
    C C10 0.4415(4) 0.2533(4) 0.5269(3) 0.0749(6) Uani d U 1 . .
    O O1 0.8137(3) 0.4407(2) 0.92515(17) 0.0722(5) Uani d U 1 . .
    O O2 0.7776(3) 0.2083(2) 0.95315(17) 0.0721(5) Uani d U 1 . .
    O O3 0.7270(2) 0.1248(2) 0.50104(16) 0.0693(5) Uani d U 1 . .
    O O4 0.5502(3) 0.1706(3) 0.37227(17) 0.0780(6) Uani d U 1 . .
    F F1A 0.495(2) 0.5750(14) 0.8639(12) 0.087(2) Uani d PU 0.55(3) A 1
    F F2A 0.4769(16) 0.3531(13) 0.8668(13) 0.089(3) Uani d PU 0.55(3) A 1
    F F3A 0.6064(18) 0.4591(14) 0.7404(6) 0.093(3) Uani d PU 0.55(3) A 1
    F F1B 0.471(2) 0.537(2) 0.8865(14) 0.083(2) Uani d PU 0.45(3) A 2
    F F2B 0.5182(17) 0.3267(11) 0.8290(14) 0.088(2) Uani d PU 0.45(3) A 2
    F F3B 0.6454(13) 0.4960(16) 0.7584(10) 0.084(3) Uani d PU 0.45(3) A 2
    F F4A 0.4601(19) 0.166(3) 0.6294(12) 0.095(4) Uani d PU 0.31(2) B 1
    F F5A 0.2886(15) 0.281(3) 0.4998(12) 0.090(4) Uani d PU 0.31(2) B 1
    F F6A 0.460(3) 0.3837(19) 0.529(2) 0.110(5) Uani d PU 0.31(2) B 1
    F F4B 0.4729(10) 0.2254(9) 0.6304(5) 0.0850(12) Uani d PU 0.69(2) B 2
    F F5B 0.3116(8) 0.2068(10) 0.5228(6) 0.0872(13) Uani d PU 0.69(2) B 2
    F F6B 0.3834(11) 0.4109(4) 0.4916(4) 0.0858(16) Uani d PU 0.69(2) B 2
loop_
    _atom_site_aniso_label
    _atom_site_aniso_U_11
    _atom_site_aniso_U_22
    _atom_site_aniso_U_33
    _atom_site_aniso_U_12
    _atom_site_aniso_U_13
    _atom_site_aniso_U_23
    Cu1 0.03390(11) 0.03383(12) 0.03075(11) -0.01198(8) -0.00040(7) -0.00858(8)
    N1 0.0453(9) 0.0514(10) 0.0380(6) -0.0172(8) 0.0030(6) -0.0134(6)
    C1 0.0495(12) 0.0522(12) 0.0418(11) -0.0159(10) 0.0017(9) -0.0102(9)
    C2 0.0459(11) 0.0535(12) 0.0534(12) -0.0178(10) -0.0004(9) -0.0151(10)
    N2 0.0431(7) 0.0582(10) 0.0527(10) -0.0214(8) 0.0005(7) -0.0173(9)
    N3 0.0516(9) 0.0419(7) 0.0458(9) -0.0141(6) -0.0022(7) -0.0090(6)
    C3 0.0558(13) 0.0551(13) 0.0501(12) -0.0207(11) -0.0030(10) -0.0082(10)
    C4 0.0567(13) 0.0513(12) 0.0484(12) -0.0217(10) -0.0007(10) -0.0126(10)
    N4 0.0435(7) 0.0539(10) 0.0436(9) -0.0214(7) 0.0008(6) -0.0122(8)
    N5 0.0497(9) 0.0504(9) 0.0371(7) -0.0169(8) -0.0005(6) -0.0130(7)
    C5 0.0562(13) 0.0536(13) 0.0544(13) -0.0187(10) -0.0003(10) -0.0168(11)
    C6 0.0556(13) 0.0511(12) 0.0564(13) -0.0160(10) 0.0011(10) -0.0178(11)
    N6 0.0492(10) 0.0468(10) 0.0468(10) -0.0151(8) -0.0046(8) -0.0085(8)
    C7 0.0437(11) 0.0599(10) 0.0441(11) -0.0142(9) 0.0010(8) -0.0166(9)
    C8 0.0540(14) 0.0761(15) 0.0748(13) -0.0134(9) -0.0125(11) -0.0069(13)
    C9 0.0515(10) 0.0506(12) 0.0544(11) -0.0160(10) 0.0046(9) -0.0141(10)
    C10 0.0646(14) 0.0808(12) 0.0766(12) -0.0185(13) 0.0130(13) -0.0279(14)
    O1 0.0695(12) 0.0765(11) 0.0789(13) -0.0323(10) -0.0057(10) -0.0208(10)
    O2 0.0746(12) 0.0622(9) 0.0781(13) -0.0197(9) -0.0112(10) -0.0157(9)
    O3 0.0593(10) 0.0788(13) 0.0688(11) -0.0210(9) -0.0023(8) -0.0191(10)
    O4 0.0763(13) 0.0897(15) 0.0685(11) -0.0219(11) -0.0079(9) -0.0262(11)
    F1A 0.094(5) 0.078(3) 0.086(5) -0.026(2) -0.003(3) -0.018(4)
    F2A 0.085(4) 0.089(3) 0.097(5) -0.036(3) -0.012(3) -0.018(3)
    F3A 0.099(5) 0.099(4) 0.0789(16) -0.032(3) -0.003(2) -0.0216(19)
    F1B 0.077(4) 0.089(6) 0.085(6) -0.026(4) 0.004(3) -0.025(5)
    F2B 0.086(5) 0.093(3) 0.089(6) -0.033(3) 0.006(4) -0.029(3)
    F3B 0.078(4) 0.102(5) 0.075(3) -0.033(3) 0.001(2) -0.022(3)
    F4A 0.070(4) 0.113(10) 0.093(4) -0.038(6) 0.005(3) 0.000(6)
    F5A 0.078(3) 0.116(11) 0.083(5) -0.038(6) 0.005(3) -0.029(6)
    F6A 0.097(9) 0.098(5) 0.144(12) -0.056(6) 0.016(8) -0.020(7)
    F4B 0.085(3) 0.091(3) 0.0800(15) -0.033(2) 0.0010(16) -0.0179(17)
    F5B 0.080(2) 0.091(3) 0.090(3) -0.030(3) -0.0023(18) -0.020(3)
    F6B 0.082(4) 0.0829(12) 0.090(2) -0.0239(16) -0.0062(19) -0.0192(13)
_geom_special_details
;
 All s.u.'s (except the s.u.'s in the dihedral angle between two l.s. planes)
 are estimated using the full covariance matrix. The cell s.u.'s are taken
 into account individually in the estimation of s.u.'s in distances, angles
 and torsion angles; correlations between s.u.'s in cell parameters are only
 used when they are defined by crystal symmetry. An approximate (isotropic)
 treatment of cell s.u.'s is used for estimating s.u.'s involving l.s. planes.
;
loop_
    _geom_bond_atom_site_label_1
    _geom_bond_atom_site_label_2
    _geom_bond_site_symmetry_2
    _geom_bond_distance
    _geom_bond_publ_flag
    Cu1 N5 . 2.050(2) ?
    Cu1 N1 . 2.059(2) ?
    Cu1 N3 . 2.126(2) ?
    Cu1 N6 . 2.136(2) ?
    Cu1 N2 . 2.297(2) ?
    Cu1 N4 . 2.300(2) ?
    N1 C1 . 1.471(3) ?
    N1 H1A . 0.9000 ?
    N1 H1B . 0.9000 ?
    C1 C2 . 1.500(3) ?
    C1 H1C . 0.9700 ?
    C1 H1D . 0.9700 ?
    C2 N2 . 1.471(3) ?
    C2 H2C . 0.9700 ?
    C2 H2D . 0.9700 ?
    N2 H2A . 0.9000 ?
    N2 H2B . 0.9000 ?
    N3 C3 . 1.462(3) ?
    N3 H3A . 0.9000 ?
    N3 H3B . 0.9000 ?
    C3 C4 . 1.499(3) ?
    C3 H3C . 0.9700 ?
    C3 H3D . 0.9700 ?
    C4 N4 . 1.466(3) ?
    C4 H4C . 0.9700 ?
    C4 H4D . 0.9700 ?
    N4 H4A . 0.9000 ?
    N4 H4B . 0.9000 ?
    N5 C5 . 1.464(3) ?
    N5 H5A . 0.9000 ?
    N5 H5B . 0.9000 ?
    C5 C6 . 1.503(3) ?
    C5 H5C . 0.9700 ?
    C5 H5D . 0.9700 ?
    C6 N6 . 1.462(3) ?
    C6 H6C . 0.9700 ?
    C6 H6D . 0.9700 ?
    N6 H6A . 0.9000 ?
    N6 H6B . 0.9000 ?
    C7 O2 . 1.219(3) ?
    C7 O1 . 1.237(3) ?
    C7 C8 . 1.539(4) ?
    C8 F1B . 1.291(11) ?
    C8 F3B . 1.311(7) ?
    C8 F2A . 1.312(7) ?
    C8 F3A . 1.338(7) ?
    C8 F2B . 1.345(9) ?
    C8 F1A . 1.357(9) ?
    C9 O4 . 1.225(3) ?
    C9 O3 . 1.230(3) ?
    C9 C10 . 1.524(4) ?
    C10 F6A . 1.286(10) ?
    C10 F5A . 1.308(11) ?
    C10 F4B . 1.322(6) ?
    C10 F5B . 1.338(5) ?
    C10 F6B . 1.338(5) ?
    C10 F4A . 1.343(11) ?
loop_
    _geom_angle_atom_site_label_1
    _geom_angle_atom_site_label_2
    _geom_angle_atom_site_label_3
    _geom_angle_site_symmetry_1
    _geom_angle_site_symmetry_3
    _geom_angle
    _geom_angle_publ_flag
    N5 Cu1 N1 . . 171.52(7) ?
    N5 Cu1 N3 . . 91.32(8) ?
    N1 Cu1 N3 . . 93.88(8) ?
    N5 Cu1 N6 . . 81.82(8) ?
    N1 Cu1 N6 . . 93.95(8) ?
    N3 Cu1 N6 . . 169.22(7) ?
    N5 Cu1 N2 . . 92.91(8) ?
    N1 Cu1 N2 . . 80.03(8) ?
    N3 Cu1 N2 . . 94.49(8) ?
    N6 Cu1 N2 . . 94.15(9) ?
    N5 Cu1 N4 . . 98.13(8) ?
    N1 Cu1 N4 . . 89.38(8) ?
    N3 Cu1 N4 . . 79.81(8) ?
    N6 Cu1 N4 . . 92.88(8) ?
    N2 Cu1 N4 . . 167.65(7) ?
    C1 N1 Cu1 . . 110.81(14) ?
    C1 N1 H1A . . 109.5 ?
    Cu1 N1 H1A . . 109.5 ?
    C1 N1 H1B . . 109.5 ?
    Cu1 N1 H1B . . 109.5 ?
    H1A N1 H1B . . 108.1 ?
    N1 C1 C2 . . 110.86(18) ?
    N1 C1 H1C . . 109.5 ?
    C2 C1 H1C . . 109.5 ?
    N1 C1 H1D . . 109.5 ?
    C2 C1 H1D . . 109.5 ?
    H1C C1 H1D . . 108.1 ?
    N2 C2 C1 . . 107.94(19) ?
    N2 C2 H2C . . 110.1 ?
    C1 C2 H2C . . 110.1 ?
    N2 C2 H2D . . 110.1 ?
    C1 C2 H2D . . 110.1 ?
    H2C C2 H2D . . 108.4 ?
    C2 N2 Cu1 . . 105.49(14) ?
    C2 N2 H2A . . 110.6 ?
    Cu1 N2 H2A . . 110.6 ?
    C2 N2 H2B . . 110.6 ?
    Cu1 N2 H2B . . 110.6 ?
    H2A N2 H2B . . 108.8 ?
    C3 N3 Cu1 . . 109.77(15) ?
    C3 N3 H3A . . 109.7 ?
    Cu1 N3 H3A . . 109.7 ?
    C3 N3 H3B . . 109.7 ?
    Cu1 N3 H3B . . 109.7 ?
    H3A N3 H3B . . 108.2 ?
    N3 C3 C4 . . 110.8(2) ?
    N3 C3 H3C . . 109.5 ?
    C4 C3 H3C . . 109.5 ?
    N3 C3 H3D . . 109.5 ?
    C4 C3 H3D . . 109.5 ?
    H3C C3 H3D . . 108.1 ?
    N4 C4 C3 . . 110.08(19) ?
    N4 C4 H4C . . 109.6 ?
    C3 C4 H4C . . 109.6 ?
    N4 C4 H4D . . 109.6 ?
    C3 C4 H4D . . 109.6 ?
    H4C C4 H4D . . 108.2 ?
    C4 N4 Cu1 . . 105.13(14) ?
    C4 N4 H4A . . 110.7 ?
    Cu1 N4 H4A . . 110.7 ?
    C4 N4 H4B . . 110.7 ?
    Cu1 N4 H4B . . 110.7 ?
    H4A N4 H4B . . 108.8 ?
    C5 N5 Cu1 . . 109.29(14) ?
    C5 N5 H5A . . 109.8 ?
    Cu1 N5 H5A . . 109.8 ?
    C5 N5 H5B . . 109.8 ?
    Cu1 N5 H5B . . 109.8 ?
    H5A N5 H5B . . 108.3 ?
    N5 C5 C6 . . 107.7(2) ?
    N5 C5 H5C . . 110.2 ?
    C6 C5 H5C . . 110.2 ?
    N5 C5 H5D . . 110.2 ?
    C6 C5 H5D . . 110.2 ?
    H5C C5 H5D . . 108.5 ?
    N6 C6 C5 . . 108.1(2) ?
    N6 C6 H6C . . 110.1 ?
    C5 C6 H6C . . 110.1 ?
    N6 C6 H6D . . 110.1 ?
    C5 C6 H6D . . 110.1 ?
    H6C C6 H6D . . 108.4 ?
    C6 N6 Cu1 . . 107.29(14) ?
    C6 N6 H6A . . 110.3 ?
    Cu1 N6 H6A . . 110.3 ?
    C6 N6 H6B . . 110.3 ?
    Cu1 N6 H6B . . 110.3 ?
    H6A N6 H6B . . 108.5 ?
    O2 C7 O1 . . 129.9(2) ?
    O2 C7 C8 . . 115.2(2) ?
    O1 C7 C8 . . 114.9(2) ?
    F1B C8 F3B . . 110.6(7) ?
    F1B C8 F2A . . 86.2(6) ?
    F3B C8 F2A . . 133.3(5) ?
    F1B C8 F3A . . 118.9(10) ?
    F3B C8 F3A . . 28.3(3) ?
    F2A C8 F3A . . 105.2(5) ?
    F1B C8 F2B . . 110.6(7) ?
    F3B C8 F2B . . 110.6(5) ?
    F2A C8 F2B . . 27.2(3) ?
    F3A C8 F2B . . 82.7(5) ?
    F1B C8 F1A . . 21.0(6) ?
    F3B C8 F1A . . 90.5(6) ?
    F2A C8 F1A . . 104.9(5) ?
    F3A C8 F1A . . 103.9(6) ?
    F2B C8 F1A . . 126.1(7) ?
    F1B C8 C7 . . 112.6(9) ?
    F3B C8 C7 . . 98.8(7) ?
    F2A C8 C7 . . 114.9(4) ?
    F3A C8 C7 . . 115.3(7) ?
    F2B C8 C7 . . 113.1(5) ?
    F1A C8 C7 . . 111.6(7) ?
    O4 C9 O3 . . 128.0(3) ?
    O4 C9 C10 . . 114.6(3) ?
    O3 C9 C10 . . 117.4(3) ?
    F6A C10 F5A . . 109.5(6) ?
    F6A C10 F4B . . 79.6(10) ?
    F5A C10 F4B . . 117.5(7) ?
    F6A C10 F5B . . 135.3(9) ?
    F5A C10 F5B . . 28.1(8) ?
    F4B C10 F5B . . 105.9(4) ?
    F6A C10 F6B . . 34.5(11) ?
    F5A C10 F6B . . 77.3(8) ?
    F4B C10 F6B . . 105.2(4) ?
    F5B C10 F6B . . 105.2(3) ?
    F6A C10 F4A . . 105.5(7) ?
    F5A C10 F4A . . 106.4(8) ?
    F4B C10 F4A . . 26.0(9) ?
    F5B C10 F4A . . 86.2(7) ?
    F6B C10 F4A . . 128.0(12) ?
    F6A C10 C9 . . 105.3(6) ?
    F5A C10 C9 . . 120.7(7) ?
    F4B C10 C9 . . 114.9(4) ?
    F5B C10 C9 . . 111.5(4) ?
    F6B C10 C9 . . 113.3(3) ?
    F4A C10 C9 . . 108.5(9) ?
loop_
    _geom_hbond_atom_site_label_D
    _geom_hbond_atom_site_label_H
    _geom_hbond_atom_site_label_A
    _geom_hbond_site_symmetry_A
    _geom_hbond_distance_DH
    _geom_hbond_distance_HA
    _geom_hbond_distance_DA
    _geom_hbond_angle_DHA
    N2 H2B F1A . 0.90 2.54 3.248(17) 136.0
    N2 H2B F3B . 0.90 2.55 3.41(2) 161.0
    N6 H6B O1 . 0.90 2.15 3.048(3) 179.2
    N1 H1A O2 2_767 0.90 2.35 3.141(3) 147.2
    N1 H1A O1 2_767 0.90 2.53 3.377(4) 156.4
    N4 H4A O2 2_767 0.90 2.34 3.175(3) 154.4
    N6 H6A O1 2_767 0.90 2.56 3.326(3) 143.3
    N1 H1B O2 1_565 0.90 2.11 3.002(3) 172.8
    N2 H2A F4A 1_565 0.90 2.47 3.267(15) 148.3
    N3 H3A O3 1_565 0.90 2.09 2.958(3) 162.1
    N5 H5A O3 1_565 0.90 2.36 3.126(3) 143.3
    N2 H2A O4 2_666 0.90 2.41 3.037(3) 127.0
    N4 H4B O4 2_766 0.90 2.11 2.997(3) 167.8
    N5 H5B O3 2_766 0.90 2.13 3.013(3) 167.0
data_publication_text
_journal_date_recd_electronic     2007-12-18
_journal_date_accepted     2008-01-14
_journal_name_full     'Acta Crystallographica, Section E'
_journal_year     2008
_journal_volume     64
_journal_issue      2
_journal_page_first     m373
_journal_page_last     m373
_journal_paper_category     QM
_journal_coeditor_code     WN2235
_publ_contact_author_name     'Dr. Victor B. Rybakov'
_publ_contact_author_address
;
  General Chemistry Division
  Chemistry Department
  Moscow State University
  119991 Leninskie Gory 1-3
  Moscow
  Russia
;
_publ_contact_author_email     rybakov20021@yandex.ru
_publ_contact_author_fax     '7 (495) 939 08 98'
_publ_contact_author_phone     '7 (495) 939 36 54'
_publ_section_title
;
Tris(ethane-1,2-diamine)copper(II) bis(trifluoroacetate)
;
loop_
    _publ_author_name
    _publ_author_address
    'Karpova, Elena V.'
;
  Inorganic Chemistry Division
  Chemistry Department
  Moscow State University
  119991 Leninskie Gory 1-3
  Moscow
  Russian Federation
;
    'Zakharov, Maxim A.'
;
  General Chemistry Division
  Chemistry Department
  Moscow State University
  119991 Leninskie Gory 1-3
  Moscow
  Russian Federation
;
    'Boltalin, Alexandr I.'
;
  Inorganic Chemistry Division
  Chemistry Department
  Moscow State University
  119991 Leninskie Gory 1-3
  Moscow
  Russian Federation
;
    'Rybakov, Victor B.'
;
  General Chemistry Division
  Chemistry Department
  Moscow State University
  119991 Leninskie Gory 1-3
  Moscow
  Russian Federation
;
