# Supplementary material for: Tris(ethane-1,2-diamine)copper(II) bis­(trifluoro­acetate)
Source: Acta Crystallogr Sect E Struct Rep Online. 2008 Jan 18;64(Pt 2):m373. doi: 10.1107/S1600536808001438 (PMC2960438; doi:10.1107/S1600536808001438)
Supplement: Supplementary file 2 [file e-64-0m373-Isup2.hkl]

# 
# h,k,l, Fc-squared, Fo-squared, sigma(Fo-squared) and status flag 
# 
data_I
_shelx_title '  lena1 in P -1' 
_shelx_refln_list_code          4 
_shelx_F_calc_maximum      138.13 
_exptl_crystal_F_000       482.00 
_reflns_d_resolution_high  0.7112 
 
loop_ 
 _symmetry_equiv_pos_as_xyz 
 'x, y, z' 
 '-x, -y, -z' 
 
_cell_length_a     8.5820 
_cell_length_b     9.3160 
_cell_length_c    12.8590 
_cell_angle_alpha  74.730 
_cell_angle_beta   84.690 
_cell_angle_gamma  69.560 
 
_shelx_F_squared_multiplier     1.000 
 
loop_ 
 _refln_index_h 
 _refln_index_k 
 _refln_index_l 
 _refln_F_squared_calc 
 _refln_F_squared_meas 
 _refln_F_squared_sigma 
 _refln_observed_status 
   1   0   0      293.57      279.45      2.97 o 
   2   0   0     4388.75     4340.90     63.71 o 
   3   0   0       11.94        8.76      2.05 o 
   4   0   0      486.60      502.69      5.51 o 
   5   0   0       27.08       22.15      3.70 o 
   6   0   0       97.95      111.56      4.46 o 
   7   0   0       22.04       18.41      3.69 o 
   8   0   0      110.30      106.26      9.25 o 
   9   0   0      125.05      126.30      8.66 o 
  10   0   0       47.00       52.42      6.35 o 
  11   0   0       20.53       16.84      4.89 o 
 -10   1   0       15.89       12.37      5.93 o 
  -9   1   0       14.33       13.30      5.77 o 
  -8   1   0       25.26       27.20      5.32 o 
  -7   1   0       85.26       91.57      6.64 o 
  -6   1   0        0.62        4.83      5.04 o 
  -5   1   0       67.90       77.70      5.64 o 
  -4   1   0     2073.01     2053.10     13.17 o 
  -3   1   0     3105.32     3043.86     71.79 o 
  -2   1   0      153.30      156.58      3.57 o 
  -1   1   0     4853.20     4850.22     51.04 o 
   0   1   0     1130.15     1018.13     19.67 o 
   1   1   0     2993.47     2863.49     36.49 o 
   2   1   0        8.77       10.25      1.82 o 
   3   1   0      909.30      917.04      6.06 o 
   4   1   0     2719.30     2688.81     16.02 o 
   5   1   0      723.19      744.70      8.39 o 
   6   1   0      244.67      265.98      6.86 o 
   7   1   0      180.38      176.49      7.84 o 
   8   1   0       74.86       67.80      5.47 o 
   9   1   0       23.08       24.84      6.03 o 
  10   1   0        3.57        6.47      5.49 o 
  11   1   0        1.11        1.38      6.03 o 
 -10   2   0        0.13        3.81      5.77 o 
  -9   2   0        1.18        0.88      5.45 o 
  -8   2   0       63.23       64.40      6.07 o 
  -7   2   0       88.91       98.06      5.84 o 
  -6   2   0      410.75      386.47     10.11 o 
  -5   2   0      915.83      902.05     11.20 o 
  -4   2   0      363.71      387.08      6.74 o 
  -3   2   0      720.79      755.57      8.17 o 
  -2   2   0      580.19      570.97      6.67 o 
  -1   2   0     1331.92     1254.55     32.76 o 
   0   2   0     1214.87     1270.57     29.81 o 
   1   2   0     1347.91     1373.38      6.39 o 
   2   2   0     3876.43     3811.24     58.37 o 
   3   2   0     7700.97     8641.87    102.01 o 
   4   2   0    11601.53    11193.97    125.34 o 
   5   2   0      440.06      445.49      7.33 o 
   6   2   0      214.44      226.18      6.85 o 
   7   2   0      117.51      107.39      5.50 o 
   8   2   0        0.03        1.30      4.56 o 
   9   2   0        3.42       12.30      5.13 o 
  10   2   0        9.86       14.79      5.82 o 
  11   2   0       23.84       18.74      5.76 o 
 -10   3   0       11.76        6.73      5.84 o 
  -9   3   0       29.92       20.70      6.06 o 
  -8   3   0       48.79       41.38      5.50 o 
  -7   3   0        5.94        4.02      4.60 o 
  -6   3   0      213.39      193.42      8.39 o 
  -5   3   0        7.57        1.23      4.81 o 
  -4   3   0      105.71      109.09      5.98 o 
  -3   3   0       38.33       38.84      4.04 o 
  -2   3   0      298.66      266.42      5.39 o 
  -1   3   0     2693.68     2655.30     55.08 o 
   0   3   0    16793.55    15989.08    132.11 o 
   1   3   0        9.84        5.59      3.40 o 
   2   3   0      453.53      429.80      4.83 o 
   3   3   0     2137.28     2173.98     12.08 o 
   4   3   0      379.20      382.34      6.02 o 
   5   3   0        9.19        7.48      3.71 o 
   6   3   0        6.61        2.83      3.54 o 
   7   3   0      249.73      272.58      6.98 o 
   8   3   0      327.88      289.78      8.05 o 
   9   3   0       61.37       56.95      6.09 o 
  10   3   0       28.52       28.10      5.48 o 
  11   3   0       26.45       16.98      6.12 o 
  -9   4   0       25.98       26.57      5.74 o 
  -8   4   0        9.68        4.32      5.03 o 
  -7   4   0        0.81        4.51      4.51 o 
  -6   4   0        3.85        1.55      4.68 o 
  -5   4   0       18.75       25.49      5.20 o 
  -4   4   0      691.03      697.88     10.15 o 
  -3   4   0      169.05      157.11      6.06 o 
  -2   4   0      878.98      806.28      8.93 o 
  -1   4   0     1855.04     1926.46      9.52 o 
   0   4   0     6892.56     6088.40    107.34 o 
   1   4   0     2606.25     2761.46     12.23 o 
   2   4   0      589.38      631.86      7.67 o 
   3   4   0      141.11      154.60      4.22 o 
   4   4   0     1560.45     1479.27     11.41 o 
   5   4   0      484.81      466.51     10.06 o 
   6   4   0      573.09      581.53      7.46 o 
   7   4   0      452.47      437.57      9.42 o 
   8   4   0      145.98      150.26      5.19 o 
   9   4   0      250.40      255.10      9.07 o 
  10   4   0       13.34       10.71      5.59 o 
  11   4   0        4.12        7.88      5.57 o 
  12   4   0        0.02        5.89      5.72 o 
  -8   5   0        5.57        5.07      5.49 o 
  -7   5   0       40.32       33.56      6.03 o 
  -6   5   0      119.77      115.44      6.91 o 
  -5   5   0       51.02       56.07      5.41 o 
  -4   5   0       71.27       77.85      4.98 o 
  -3   5   0      199.31      199.52      7.16 o 
  -2   5   0      166.88      186.10      5.85 o 
  -1   5   0      534.44      521.51      7.01 o 
   0   5   0      139.79      128.48      5.36 o 
   1   5   0       67.39       64.72      4.89 o 
   2   5   0     1938.26     1941.98     11.80 o 
   3   5   0     1886.23     1899.76     15.20 o 
   4   5   0     2039.28     1952.10     15.13 o 
   5   5   0      404.25      404.03      8.09 o 
   6   5   0      373.74      392.33      8.95 o 
   7   5   0      154.49      150.66      6.09 o 
   8   5   0        1.69        5.07      4.19 o 
   9   5   0        0.25        4.77      4.77 o 
  10   5   0        8.61       11.97      5.67 o 
  11   5   0       17.99        9.02      5.53 o 
  -8   6   0       10.66       14.47      5.00 o 
  -7   6   0       21.62       18.53      5.18 o 
  -6   6   0      120.69      127.63      7.46 o 
  -5   6   0      135.90      148.01      6.78 o 
  -4   6   0        6.70        7.90      4.59 o 
  -3   6   0       20.13       25.63      4.80 o 
  -2   6   0       10.77       13.62      4.13 o 
  -1   6   0      158.26      150.98      5.82 o 
   0   6   0      345.98      373.00      7.18 o 
   1   6   0      207.35      209.04      7.71 o 
   2   6   0     1202.12     1211.12     11.44 o 
   3   6   0     2005.48     1924.79     16.22 o 
   4   6   0     2053.55     2103.37     17.60 o 
   5   6   0      148.49      148.01      6.74 o 
   6   6   0      111.23      113.52      6.05 o 
   7   6   0       73.35       69.99      6.47 o 
   8   6   0       48.99       61.07      4.92 o 
   9   6   0       48.43       46.82      6.08 o 
  10   6   0       44.21       42.72      5.78 o 
  11   6   0       39.79       33.59      5.92 o 
  -7   7   0        3.01        2.44      4.81 o 
  -6   7   0        7.82        0.56      5.25 o 
  -5   7   0        0.01        2.30      4.86 o 
  -4   7   0       44.04       54.44      5.17 o 
  -3   7   0       15.04       19.73      4.51 o 
  -2   7   0      450.14      442.38      9.18 o 
  -1   7   0      277.89      264.46      6.27 o 
   0   7   0      517.03      537.61     10.62 o 
   1   7   0      256.08      263.40      6.82 o 
   2   7   0       25.19       23.84      6.11 o 
   3   7   0      349.99      370.82      7.35 o 
   4   7   0      417.46      423.02      8.68 o 
   5   7   0       54.11       48.80      6.24 o 
   6   7   0      274.81      301.61      7.18 o 
   7   7   0      279.36      279.78      8.76 o 
   8   7   0      271.48      261.18      8.91 o 
   9   7   0      113.18      113.43      7.55 o 
  10   7   0       19.35       21.08      5.47 o 
  11   7   0        6.18        5.83      5.83 o 
  -6   8   0        3.94        3.62      4.86 o 
  -5   8   0       13.06       11.15      5.58 o 
  -4   8   0       52.28       63.18      5.26 o 
  -3   8   0       64.25       63.36      6.03 o 
  -2   8   0      194.71      179.20      6.51 o 
  -1   8   0      284.02      272.19      8.08 o 
   0   8   0       14.39       21.38      5.41 o 
   1   8   0       17.48       14.31      5.20 o 
   2   8   0       44.99       42.70      5.36 o 
   3   8   0        6.38        6.21      5.09 o 
   4   8   0      216.99      191.48      8.09 o 
   5   8   0      272.47      267.35     10.37 o 
   6   8   0      324.34      335.99      9.64 o 
   7   8   0      209.60      198.14      8.52 o 
   8   8   0       54.37       65.00      6.12 o 
   9   8   0       26.57       21.02      5.94 o 
  10   8   0        0.53        6.52      5.44 o 
  11   8   0        8.77       10.35      5.74 o 
  -5   9   0       24.30       26.12      5.34 o 
  -4   9   0        6.34        6.46      5.34 o 
  -3   9   0        5.70        2.28      4.75 o 
  -2   9   0        1.03        7.80      4.57 o 
  -1   9   0        1.52        4.81      4.66 o 
   0   9   0       10.06        6.86      5.94 o 
   1   9   0      104.41      121.10      7.32 o 
   2   9   0      348.33      351.10      9.48 o 
   3   9   0      627.57      570.20     12.67 o 
   4   9   0      120.97      122.34      8.22 o 
   5   9   0       66.09       52.83      6.80 o 
   6   9   0       12.79       13.28      6.39 o 
   7   9   0        7.46        4.11      5.81 o 
   8   9   0       43.64       50.92      5.90 o 
   9   9   0       28.76       21.42      6.52 o 
  10   9   0       40.90       46.58      6.84 o 
  -3  10   0        0.44        5.25      5.25 o 
  -2  10   0       31.12       31.06      5.27 o 
  -1  10   0       54.88       43.03      5.76 o 
   0  10   0       74.48       75.62      8.06 o 
   1  10   0       55.15       43.00      6.34 o 
   2  10   0       88.14       88.34      7.38 o 
   3  10   0      126.60      123.88      7.34 o 
   4  10   0       20.28       18.46      6.70 o 
   5  10   0        4.46        4.43      6.52 o 
   6  10   0        2.89        2.09      5.79 o 
   7  10   0       32.04       28.72      6.62 o 
   8  10   0       43.90       49.87      6.86 o 
   9  10   0       37.97       43.68      7.06 o 
  10  10   0       32.26       38.67      6.45 o 
  -2  11   0       45.11       47.99      6.20 o 
  -1  11   0       32.44       36.37      5.49 o 
   0  11   0        4.50        9.59      6.87 o 
   1  11   0        3.26        3.32      6.31 o 
   2  11   0        0.06        4.89      6.05 o 
   3  11   0        0.26        8.97      6.00 o 
   4  11   0       39.84       42.64      7.12 o 
   5  11   0       76.21       78.02      7.93 o 
   6  11   0       72.46       64.12      7.89 o 
   7  11   0      120.64      102.58      8.88 o 
   8  11   0       25.81       37.46      6.66 o 
   9  11   0       12.63       12.45      7.07 o 
   1  12   0        9.86       19.98      6.21 o 
   2  12   0       37.89       34.43      6.70 o 
   3  12   0       40.24       26.09      7.07 o 
   4  12   0       22.85       16.44      6.94 o 
   5  12   0       20.23       20.35      7.17 o 
   6  12   0       15.59       20.05      6.97 o 
   7  12   0       14.48       19.47      6.97 o 
  -6 -12   1       36.38       40.70      7.23 o 
  -5 -12   1       10.03        6.97      6.81 o 
  -4 -12   1       13.65       11.59      6.19 o 
  -3 -12   1        1.66        2.57      6.48 o 
  -2 -12   1        9.44        9.96      6.21 o 
  -1 -12   1       17.33       15.17      6.56 o 
  -8 -11   1       16.63       11.95      6.99 o 
  -7 -11   1        6.97       12.35      7.00 o 
  -6 -11   1        0.06        6.60      6.60 o 
  -5 -11   1        0.28        6.25      6.59 o 
  -4 -11   1        4.92       11.44      5.99 o 
  -3 -11   1       59.75       51.13      7.26 o 
  -2 -11   1       83.22       83.37      7.75 o 
  -1 -11   1       55.82       48.46      7.31 o 
   0 -11   1       25.33       24.70      7.01 o 
   1 -11   1       10.33        7.95      5.18 o 
  -9 -10   1        8.34        2.09      6.32 o 
  -8 -10   1        1.80        5.85      6.13 o 
  -7 -10   1       30.25       27.13      6.59 o 
  -6 -10   1       97.89       99.43      7.24 o 
  -5 -10   1       83.55       85.87      8.25 o 
  -4 -10   1      222.39      245.87      8.83 o 
  -3 -10   1       91.09      104.49      7.56 o 
  -2 -10   1       52.90       48.15      6.69 o 
  -1 -10   1        2.61        1.07      5.33 o 
   0 -10   1        0.93        0.66      6.34 o 
   1 -10   1        6.47        1.56      5.15 o 
   2 -10   1       27.97       37.19      5.42 o 
   3 -10   1       15.60        5.58      5.65 o 
 -10  -9   1        8.10        6.25      6.03 o 
  -9  -9   1       13.54       18.01      6.07 o 
  -8  -9   1       41.76       44.45      6.28 o 
  -7  -9   1      154.12      157.64      8.59 o 
  -6  -9   1      171.83      184.47      7.71 o 
  -5  -9   1       28.57       19.41      6.62 o 
  -4  -9   1      213.17      216.10      8.37 o 
  -3  -9   1       15.32       15.10      6.78 o 
  -2  -9   1        7.53       10.87      5.35 o 
  -1  -9   1       22.09       27.94      5.88 o 
   0  -9   1      146.79      145.78      8.59 o 
   1  -9   1       95.03       84.73      6.11 o 
   2  -9   1      102.96      105.32      6.86 o 
   3  -9   1       16.76       17.97      5.20 o 
   4  -9   1       11.77        5.89      5.05 o 
 -11  -8   1       56.89       51.30      6.84 o 
 -10  -8   1       57.02       57.49      6.95 o 
  -9  -8   1       37.90       34.33      6.39 o 
  -8  -8   1       50.97       44.71      6.38 o 
  -7  -8   1      153.65      156.95      8.34 o 
  -6  -8   1       88.50       82.28      6.46 o 
  -5  -8   1      182.33      196.04      8.52 o 
  -4  -8   1        2.15        3.72      5.20 o 
  -3  -8   1      374.23      359.46      9.69 o 
  -2  -8   1      418.38      434.53      9.31 o 
  -1  -8   1      177.29      167.12      7.41 o 
   0  -8   1      318.31      311.77      8.74 o 
   1  -8   1      141.30      135.37      6.77 o 
   2  -8   1       40.91       39.99      4.87 o 
   3  -8   1        1.25        4.83      4.83 o 
   4  -8   1       13.52        8.94      4.88 o 
   5  -8   1        6.83        3.24      4.86 o 
   6  -8   1       15.75        8.54      5.22 o 
 -11  -7   1       30.24       23.68      5.84 o 
 -10  -7   1       26.18       23.67      5.61 o 
  -9  -7   1        1.70        2.31      4.84 o 
  -8  -7   1        0.91        1.85      5.31 o 
  -7  -7   1      107.85      100.42      6.71 o 
  -6  -7   1      259.44      294.49      8.01 o 
  -5  -7   1       27.28       26.28      6.08 o 
  -4  -7   1      289.25      309.64      6.66 o 
  -3  -7   1      355.94      351.82     10.89 o 
  -2  -7   1      840.72      906.47     10.95 o 
  -1  -7   1      341.64      316.86      8.37 o 
   0  -7   1       77.18       78.01      5.67 o 
   1  -7   1        0.56        7.82      4.14 o 
   2  -7   1       19.01       26.35      4.08 o 
   3  -7   1       87.07       88.41      5.83 o 
   4  -7   1      136.59      119.80      6.66 o 
   5  -7   1       72.66       75.69      6.47 o 
   6  -7   1       20.76       15.71      5.26 o 
   7  -7   1        9.05        6.44      4.85 o 
 -11  -6   1        0.62        9.66      5.43 o 
 -10  -6   1        0.93        4.15      5.08 o 
  -9  -6   1       35.52       34.50      5.61 o 
  -8  -6   1       90.58       91.92      5.52 o 
  -7  -6   1      204.85      202.27      7.47 o 
  -6  -6   1      220.78      227.00      6.47 o 
  -5  -6   1      353.31      382.82      9.66 o 
  -4  -6   1     1132.98     1070.87     13.88 o 
  -3  -6   1      343.88      364.40      8.25 o 
  -2  -6   1       40.71       48.33      4.97 o 
  -1  -6   1      209.94      219.78      5.71 o 
   0  -6   1      192.74      202.44      6.73 o 
   1  -6   1      816.79      882.36      9.62 o 
   2  -6   1      571.61      552.36      9.30 o 
   3  -6   1       84.19       85.27      4.63 o 
   4  -6   1      237.59      253.47      7.30 o 
   5  -6   1       82.46       93.70      6.39 o 
   6  -6   1       15.76       20.15      5.69 o 
   7  -6   1        0.02        0.39      4.79 o 
 -11  -5   1       54.86       63.69      6.66 o 
 -10  -5   1       37.76       45.62      5.50 o 
  -9  -5   1       29.39       26.74      5.23 o 
  -8  -5   1      376.17      362.33      8.83 o 
  -7  -5   1      285.61      281.91      7.92 o 
  -6  -5   1      150.22      152.29      5.47 o 
  -5  -5   1       19.58       17.86      4.50 o 
  -4  -5   1       59.21       57.62      5.24 o 
  -3  -5   1      934.11      926.50     10.73 o 
  -2  -5   1     1578.37     1715.83     10.87 o 
  -1  -5   1        5.48        3.15      3.69 o 
   0  -5   1     2024.63     2181.81     11.58 o 
   1  -5   1     1043.60     1063.44     11.18 o 
   2  -5   1      762.18      773.17      8.67 o 
   3  -5   1      238.87      250.86      7.68 o 
   4  -5   1       84.88       78.58      6.08 o 
   5  -5   1       11.05       17.30      5.33 o 
   6  -5   1       27.43       28.73      5.69 o 
   7  -5   1       15.27       15.16      5.01 o 
   8  -5   1       37.91       33.00      5.71 o 
 -11  -4   1       64.94       63.63      6.75 o 
 -10  -4   1       81.72       84.24      6.55 o 
  -9  -4   1       51.94       55.57      5.87 o 
  -8  -4   1       30.20       22.43      4.61 o 
  -7  -4   1        0.89        1.48      4.33 o 
  -6  -4   1       35.35       31.51      4.25 o 
  -5  -4   1      389.39      346.10      7.82 o 
  -4  -4   1      253.85      284.33      5.18 o 
  -3  -4   1      665.25      622.96      8.78 o 
  -2  -4   1     3017.66     2832.94     15.68 o 
  -1  -4   1     1881.27     1962.50     11.26 o 
   0  -4   1     2198.18     2290.42     13.17 o 
   1  -4   1       16.87       15.72      2.85 o 
   2  -4   1       56.33       54.92      4.26 o 
   3  -4   1      276.41      277.75      7.11 o 
   4  -4   1      180.04      193.51      5.67 o 
   5  -4   1      477.93      503.45     10.81 o 
   6  -4   1      150.35      160.89      6.78 o 
   7  -4   1       78.38       77.22      6.32 o 
   8  -4   1       29.19       32.19      5.24 o 
   9  -4   1       15.60       20.03      5.84 o 
 -11  -3   1        9.58        9.82      5.58 o 
 -10  -3   1        3.87        0.20      4.88 o 
  -9  -3   1       27.31       29.40      5.18 o 
  -8  -3   1      151.37      142.07      6.24 o 
  -7  -3   1      257.44      238.03      7.99 o 
  -6  -3   1      426.63      468.89      6.73 o 
  -5  -3   1     1050.22     1123.71     11.17 o 
  -4  -3   1     1647.44     1643.03     10.36 o 
  -3  -3   1      787.16      796.78      7.52 o 
  -2  -3   1       89.13       82.51      2.90 o 
  -1  -3   1     2370.79     2360.06      9.08 o 
   0  -3   1      850.10      853.97      5.71 o 
   1  -3   1      647.00      696.44      6.26 o 
   2  -3   1     1952.68     1923.80     11.50 o 
   3  -3   1      809.83      812.65      8.48 o 
   4  -3   1     2240.28     2175.35     16.71 o 
   5  -3   1      192.35      204.91      7.27 o 
   6  -3   1      126.97      147.00      7.36 o 
   7  -3   1       16.13       18.93      4.59 o 
   8  -3   1        0.13        6.24      4.81 o 
   9  -3   1        7.14        3.33      5.73 o 
 -11  -2   1        0.25        3.29      5.73 o 
 -10  -2   1        2.10        2.77      5.35 o 
  -9  -2   1      124.55      135.61      7.41 o 
  -8  -2   1      862.85      922.06     12.89 o 
  -7  -2   1       60.41       60.80      4.87 o 
  -6  -2   1       82.87       94.61      4.40 o 
  -5  -2   1      294.98      265.27      5.79 o 
  -4  -2   1      224.96      221.15      6.00 o 
  -3  -2   1        0.02        4.16      2.50 o 
  -2  -2   1      475.39      495.28      5.55 o 
  -1  -2   1     8346.63     7808.73     84.65 o 
   0  -2   1     8602.67     8792.60     81.44 o 
   1  -2   1     1162.87     1205.71     34.11 o 
   2  -2   1     4293.10     4686.13     77.66 o 
   3  -2   1      758.45      751.70      8.17 o 
   4  -2   1      447.83      418.48      8.37 o 
   5  -2   1      165.77      177.37      6.59 o 
   6  -2   1       49.69       49.56      6.15 o 
   7  -2   1       97.11      108.35      5.35 o 
   8  -2   1      116.97      128.51      6.77 o 
   9  -2   1       51.67       60.01      5.99 o 
  10  -2   1       23.46       17.25      6.30 o 
 -11  -1   1       49.92       56.88      7.70 o 
 -10  -1   1       42.46       41.22      6.77 o 
  -9  -1   1       70.30       67.17      6.77 o 
  -8  -1   1      230.02      232.78      8.55 o 
  -7  -1   1        8.22        6.10      4.73 o 
  -6  -1   1       39.13       42.45      4.42 o 
  -5  -1   1      315.62      340.85      6.37 o 
  -4  -1   1        6.05       11.36      3.00 o 
  -3  -1   1     4949.18     5020.21     83.95 o 
  -2  -1   1     3106.17     2870.39     50.74 o 
  -1  -1   1     7595.83     7711.63     68.48 o 
   0  -1   1      969.22     1011.30     19.87 o 
   1  -1   1     3228.40     2996.80     42.82 o 
   2  -1   1       42.72       38.87      2.64 o 
   3  -1   1     1043.44     1106.98      8.98 o 
   4  -1   1     1476.91     1552.25     12.32 o 
   6  -1   1      388.21      380.32      9.11 o 
   7  -1   1      563.33      574.94     11.27 o 
   8  -1   1      129.14      129.90      6.52 o 
   9  -1   1       89.88       97.22      7.23 o 
  10  -1   1       15.44       16.02      6.02 o 
 -11   0   1       26.33       25.07      4.93 o 
 -10   0   1        7.77       19.96     12.41 o 
  -9   0   1       27.00       30.05      4.44 o 
  -8   0   1       30.84       22.02      7.15 o 
  -7   0   1       59.54       54.37      4.34 o 
  -6   0   1      449.68      491.73      6.03 o 
  -5   0   1      192.83      165.72     17.32 o 
  -4   0   1     2174.99     2132.92      8.91 o 
  -3   0   1       54.45       50.87      5.31 o 
  -2   0   1     1164.92     1175.27     21.25 o 
  -1   0   1     4558.40     4373.32     40.30 o 
   0   0   1       86.29       83.17      0.84 o 
   1   0   1       26.89       25.33      0.90 o 
   2   0   1      813.59      790.47      4.48 o 
   3   0   1     3823.92     3984.10     97.37 o 
   4   0   1     2090.74     2034.14     26.22 o 
   5   0   1      352.73      348.55      9.25 o 
   6   0   1      918.99      906.67     15.36 o 
   7   0   1      252.15      222.01     24.83 o 
   8   0   1       38.65       27.97      8.06 o 
   9   0   1        2.27        4.24      3.88 o 
  10   0   1        0.05        0.98      4.12 o 
  11   0   1        6.66        6.63      4.36 o 
 -10   1   1        9.22        4.95      6.09 o 
  -9   1   1       81.61       69.87      7.67 o 
  -8   1   1      379.66      377.56      9.69 o 
  -7   1   1      134.24      134.55      6.13 o 
  -6   1   1      180.09      173.77      7.59 o 
  -5   1   1      485.72      480.47      7.99 o 
  -4   1   1      725.78      648.39      8.08 o 
  -3   1   1      202.06      207.15      4.75 o 
  -2   1   1      267.42      277.91      3.23 o 
  -1   1   1     1478.71     1546.53     26.23 o 
   0   1   1     5325.59     5341.95     54.94 o 
   1   1   1     1241.61     1291.31     24.98 o 
   2   1   1     7252.26     7310.73     73.78 o 
   3   1   1     4509.26     4472.31     73.87 o 
   4   1   1     4575.16     4407.01     86.14 o 
   5   1   1      155.06      160.90      5.87 o 
   6   1   1        0.39        0.23      4.06 o 
   7   1   1       51.82       58.67      6.49 o 
   8   1   1       94.27       81.24      6.01 o 
   9   1   1       57.29       52.55      6.50 o 
  10   1   1       43.40       45.39      6.88 o 
  11   1   1       30.62       37.24      6.49 o 
 -10   2   1       16.73       18.92      5.97 o 
  -9   2   1       76.57       79.00      7.08 o 
  -8   2   1      164.33      163.46      7.58 o 
  -7   2   1       53.27       58.60      5.65 o 
  -6   2   1       99.10       85.63      6.38 o 
  -5   2   1       13.86       10.28      4.80 o 
  -4   2   1      298.14      305.72      6.02 o 
  -3   2   1       21.23       20.82      3.56 o 
  -2   2   1     1123.29     1116.37      7.31 o 
  -1   2   1      695.55      618.97      4.76 o 
   0   2   1      358.28      359.58      3.75 o 
   1   2   1     4011.97     4085.29     52.82 o 
   2   2   1     4817.43     4292.50     60.42 o 
   3   2   1     3022.78     2948.18     10.74 o 
   4   2   1      340.70      328.15      3.87 o 
   5   2   1       30.36       29.30      3.45 o 
   6   2   1      993.05     1023.68     11.87 o 
   7   2   1     1326.03     1368.54     14.78 o 
   8   2   1      152.12      151.49      5.59 o 
   9   2   1      230.07      229.27      9.08 o 
  10   2   1       88.05       85.84      7.60 o 
  11   2   1       22.28       22.67      6.14 o 
 -10   3   1       15.33       10.17      5.90 o 
  -9   3   1       42.63       34.90      6.63 o 
  -8   3   1       11.37        1.89      5.38 o 
  -7   3   1       12.97       13.05      4.89 o 
  -6   3   1      279.58      282.31      8.62 o 
  -5   3   1       75.89       67.89      5.50 o 
  -4   3   1      897.41      833.73     10.81 o 
  -3   3   1      984.20     1016.99      9.21 o 
  -2   3   1      854.57      822.75      8.15 o 
  -1   3   1     2049.85     1937.17      9.49 o 
   0   3   1      591.14      593.24      6.88 o 
   1   3   1      426.42      394.77      4.17 o 
   2   3   1      207.92      195.23      4.59 o 
   3   3   1     1852.16     1983.68      9.90 o 
   4   3   1     1126.33     1127.20      9.45 o 
   5   3   1      287.40      321.81      6.56 o 
   6   3   1     1937.51     1882.43     14.75 o 
   7   3   1     1139.88     1109.93     13.02 o 
   8   3   1      238.57      237.18      8.04 o 
   9   3   1       23.42       17.80      4.90 o 
  10   3   1        0.01        3.90      5.03 o 
  11   3   1        7.46       12.18      5.91 o 
  -9   4   1        4.58        5.15      5.73 o 
  -8   4   1       23.61       17.99      5.79 o 
  -7   4   1       11.51       10.12      5.06 o 
  -6   4   1       15.42       13.40      4.87 o 
  -5   4   1      433.33      410.91      9.71 o 
  -4   4   1      286.57      305.03      7.40 o 
  -3   4   1      172.83      179.88      5.84 o 
  -2   4   1        0.50        0.38      3.66 o 
  -1   4   1      355.68      356.01      4.56 o 
   0   4   1      919.39      922.43      8.75 o 
   1   4   1      546.53      559.57      6.67 o 
   2   4   1     1319.72     1207.53      8.02 o 
   3   4   1      894.51      964.30      9.89 o 
   4   4   1     2107.46     2177.26     13.90 o 
   5   4   1      121.53      133.08      4.96 o 
   6   4   1        2.67        1.00      3.89 o 
   7   4   1        2.93        7.27      4.54 o 
   8   4   1       21.00       22.61      4.93 o 
   9   4   1       14.40       15.45      4.76 o 
  10   4   1       86.01       94.54      7.08 o 
  11   4   1      106.06      105.77      7.30 o 
  12   4   1       45.88       46.70      6.53 o 
  -8   5   1       79.33       66.22      6.61 o 
  -7   5   1       63.79       77.28      6.35 o 
  -6   5   1       82.72       78.62      6.58 o 
  -5   5   1      111.61      126.53      5.96 o 
  -4   5   1        2.76        3.36      4.56 o 
  -3   5   1       32.05       33.46      4.40 o 
  -2   5   1       85.77       84.32      3.90 o 
  -1   5   1      194.12      194.36      5.67 o 
   0   5   1     1128.49     1175.69     11.38 o 
   1   5   1     4129.94     3762.51     16.15 o 
   2   5   1       27.29       33.11      3.26 o 
   3   5   1     2573.20     2710.95     14.29 o 
   4   5   1       29.89       25.81      4.16 o 
   5   5   1       84.08       85.38      4.87 o 
   6   5   1      514.71      554.97      8.47 o 
   7   5   1      179.96      178.20      6.32 o 
   8   5   1      338.90      339.56      8.08 o 
   9   5   1      147.41      156.75      7.77 o 
  10   5   1      131.54      154.73      8.32 o 
  11   5   1       46.43       50.86      5.66 o 
  12   5   1       19.61       16.33      5.90 o 
  -8   6   1        6.54        6.12      5.55 o 
  -7   6   1        0.07        7.91      5.14 o 
  -6   6   1        0.23        0.36      5.05 o 
  -5   6   1        1.53        2.80      5.04 o 
  -4   6   1      134.83      129.56      6.39 o 
  -3   6   1       98.05      104.24      5.94 o 
  -2   6   1      193.57      205.38      5.62 o 
  -1   6   1       78.90       91.26      4.70 o 
   0   6   1      382.85      402.72      8.21 o 
   1   6   1       10.74       11.54      4.02 o 
   2   6   1      203.81      225.77      5.62 o 
   3   6   1      198.90      203.32      7.38 o 
   4   6   1      184.07      188.35      6.03 o 
   5   6   1      815.51      775.06     12.87 o 
   6   6   1      611.89      660.16     10.28 o 
   7   6   1      734.70      733.08     10.66 o 
   8   6   1       65.99       69.75      5.39 o 
   9   6   1       57.48       53.97      5.54 o 
  10   6   1       29.02       29.24      5.94 o 
  11   6   1        0.33        4.61      5.07 o 
  -7   7   1        7.32        4.54      5.52 o 
  -6   7   1       35.66       43.11      6.39 o 
  -5   7   1      124.34      139.65      6.69 o 
  -4   7   1       80.97       74.97      6.07 o 
  -3   7   1      270.12      261.21      7.51 o 
  -2   7   1      129.43      125.60      6.74 o 
  -1   7   1       87.20       95.22      4.39 o 
   0   7   1        0.10        5.47      5.47 o 
   1   7   1       66.09       59.87      5.59 o 
   2   7   1       21.16       16.14      4.63 o 
   3   7   1      815.33      772.01     11.60 o 
   4   7   1      430.14      438.91     10.78 o 
   5   7   1      360.24      383.52      8.43 o 
   6   7   1      115.49       99.59      6.52 o 
   7   7   1      300.94      289.88      8.15 o 
   8   7   1       39.73       47.90      5.56 o 
   9   7   1        4.44        0.34      5.09 o 
  10   7   1       44.54       39.16      5.96 o 
  11   7   1       47.92       37.88      6.54 o 
  -6   8   1       19.01       11.15      5.77 o 
  -5   8   1       53.94       63.42      5.96 o 
  -4   8   1        1.06        1.06      4.96 o 
  -3   8   1        2.42        5.56      4.44 o 
  -2   8   1        1.71        2.42      4.56 o 
  -1   8   1        3.23        3.45      4.17 o 
   0   8   1      400.03      370.89     10.74 o 
   1   8   1      360.26      374.07      8.13 o 
   2   8   1      247.13      237.84      8.64 o 
   3   8   1       62.51       67.86      5.34 o 
   4   8   1      185.92      172.61      8.08 o 
   5   8   1       22.62       12.45      5.42 o 
   6   8   1       44.12       49.22      5.66 o 
   7   8   1       97.04      105.69      7.47 o 
   8   8   1       96.23       98.00      7.07 o 
   9   8   1       62.59       69.94      6.26 o 
  10   8   1      100.53      110.46      7.60 o 
  11   8   1       61.98       53.07      6.65 o 
  -5   9   1        3.81        1.63      5.29 o 
  -4   9   1        3.45        2.11      5.34 o 
  -3   9   1       11.64        7.42      5.06 o 
  -2   9   1       31.17       41.78      5.58 o 
  -1   9   1      138.20      139.91      6.35 o 
   0   9   1       70.98       70.64      6.69 o 
   1   9   1      273.61      266.56      8.27 o 
   2   9   1       39.77       35.78      6.18 o 
   3   9   1       67.99       80.38      6.88 o 
   4   9   1       30.02       42.26      7.12 o 
   5   9   1      177.46      154.00      8.19 o 
   6   9   1       56.95       51.22      7.07 o 
   7   9   1      128.38      107.92      7.35 o 
   8   9   1       56.34       62.15      6.63 o 
   9   9   1       50.72       54.22      6.88 o 
  10   9   1       46.52       47.02      7.30 o 
  -3  10   1       20.91       13.48      5.55 o 
  -2  10   1       16.68       11.01      5.35 o 
  -1  10   1       43.06       43.59      5.25 o 
   0  10   1        3.69        3.50      5.93 o 
   1  10   1        1.42        7.82      5.38 o 
   2  10   1       11.93       12.18      5.65 o 
   3  10   1       52.67       39.49      6.67 o 
   4  10   1      150.88      142.41      8.10 o 
   5  10   1      249.69      266.11     10.42 o 
   6  10   1      148.49      138.08      8.15 o 
   7  10   1       69.19       59.24      7.23 o 
   8  10   1        1.40        4.69      5.75 o 
   9  10   1        2.97        3.53      6.12 o 
  10  10   1        3.00        4.33      6.20 o 
  -2  11   1       10.92       14.18      5.75 o 
  -1  11   1        0.05        0.56      5.14 o 
   0  11   1        6.42       11.37      6.54 o 
   1  11   1       21.55       21.35      5.90 o 
   2  11   1       28.17       34.95      6.76 o 
   3  11   1       70.60       83.17      6.75 o 
   4  11   1       64.05       68.12      7.76 o 
   5  11   1       15.97       18.47      6.77 o 
   6  11   1       13.80       16.10      6.35 o 
   7  11   1        1.12        5.61      6.20 o 
   8  11   1       12.79       21.03      6.75 o 
   9  11   1       18.94       21.32      7.01 o 
   0  12   1       20.37       13.72      7.26 o 
   1  12   1       32.16       34.92      6.41 o 
   2  12   1       22.53       31.27      6.44 o 
   3  12   1       10.00       15.31      5.97 o 
   4  12   1        0.54       11.45      6.07 o 
   5  12   1       19.19        9.90      6.79 o 
   6  12   1       12.27       15.62      6.82 o 
   7  12   1       32.67       36.39      7.61 o 
  -5 -12   2        5.33        5.03      6.86 o 
  -4 -12   2       37.40       37.89      6.75 o 
  -3 -12   2       45.88       54.07      7.03 o 
  -2 -12   2       61.79       64.72      7.67 o 
  -8 -11   2       16.97       13.17      6.41 o 
  -7 -11   2       53.54       42.61      8.34 o 
  -6 -11   2       71.96       64.74      8.02 o 
  -5 -11   2       19.28       22.33      6.75 o 
  -4 -11   2       35.24       25.76      7.05 o 
  -3 -11   2       31.17       20.87      6.83 o 
  -2 -11   2        9.40        5.19      6.36 o 
  -1 -11   2        3.47        4.74      6.14 o 
   0 -11   2        8.43        9.53      6.90 o 
   1 -11   2       11.98        6.25      5.21 o 
  -9 -10   2       22.23       25.70      6.39 o 
  -8 -10   2       33.96       25.73      6.26 o 
  -7 -10   2       52.21       56.41      6.82 o 
  -6 -10   2       28.00       25.22      6.53 o 
  -5 -10   2        4.43        5.37      6.06 o 
  -4 -10   2        2.19        9.63      6.02 o 
  -3 -10   2        0.97        5.65      5.65 o 
  -2 -10   2       31.38       39.07      5.95 o 
  -1 -10   2       29.67       27.56      6.60 o 
   0 -10   2       85.76       80.91      7.84 o 
   1 -10   2       75.79       76.99      6.23 o 
   2 -10   2       69.34       79.15      6.48 o 
   3 -10   2       42.29       43.85      5.64 o 
 -10  -9   2       38.24       35.50      6.75 o 
  -9  -9   2       10.28       19.69      5.89 o 
  -8  -9   2       12.14       15.98      5.59 o 
  -7  -9   2       10.15        9.29      5.69 o 
  -6  -9   2       24.53       21.79      6.37 o 
  -5  -9   2       50.59       46.05      7.87 o 
  -4  -9   2      146.89      162.00      7.33 o 
  -3  -9   2      222.32      204.74      9.14 o 
  -2  -9   2      180.62      202.06      7.73 o 
  -1  -9   2      216.05      219.13      9.21 o 
   0  -9   2       76.98       75.73      7.14 o 
   1  -9   2       16.23       11.46      5.18 o 
   2  -9   2        3.47        1.01      4.88 o 
   3  -9   2        0.39        3.58      4.64 o 
   4  -9   2       12.14        8.77      5.40 o 
 -10  -8   2        1.76        6.13      6.13 o 
  -9  -8   2        7.75        6.94      5.50 o 
  -8  -8   2       68.13       57.71      6.48 o 
  -7  -8   2      138.21      142.84      7.94 o 
  -6  -8   2      145.85      153.37      7.53 o 
  -5  -8   2       20.30       31.13      5.83 o 
  -4  -8   2      412.89      396.98     10.89 o 
  -3  -8   2      327.09      333.89      9.36 o 
  -2  -8   2      150.63      154.70      7.77 o 
  -1  -8   2       62.74       65.69      5.52 o 
   0  -8   2        6.52       17.04      6.26 o 
   1  -8   2        2.06        2.32      4.10 o 
   2  -8   2       57.90       49.95      5.44 o 
   3  -8   2       92.72       94.07      6.48 o 
   4  -8   2       51.14       59.92      5.62 o 
   5  -8   2       34.27       43.52      5.59 o 
 -11  -7   2        7.35        9.73      6.07 o 
 -10  -7   2       26.96       33.90      6.03 o 
  -9  -7   2       15.70       23.26      5.52 o 
  -8  -7   2      156.59      169.06      7.41 o 
  -7  -7   2      321.10      292.48     10.65 o 
  -6  -7   2      224.08      231.97      8.60 o 
  -5  -7   2       16.22        9.34      5.41 o 
  -4  -7   2        7.50        5.16      5.16 o 
  -3  -7   2      165.04      176.99      6.69 o 
  -2  -7   2       52.09       63.30      5.24 o 
  -1  -7   2       59.36       48.48      5.84 o 
   0  -7   2      586.19      583.73     11.13 o 
   1  -7   2      434.35      411.11      8.11 o 
   2  -7   2      338.25      368.76      7.06 o 
   3  -7   2      299.00      299.74      8.07 o 
   4  -7   2       23.90       31.24      5.32 o 
   5  -7   2        6.14        5.83      5.44 o 
   6  -7   2        0.64        4.52      4.91 o 
 -11  -6   2       25.63       19.28      6.20 o 
 -10  -6   2       56.81       58.30      6.14 o 
  -9  -6   2       64.25       74.17      6.68 o 
  -8  -6   2       58.94       58.62      5.27 o 
  -7  -6   2       39.08       30.04      5.24 o 
  -6  -6   2       17.22       21.23      5.38 o 
  -5  -6   2      126.16      107.16      6.21 o 
  -4  -6   2      461.16      421.46      9.33 o 
  -3  -6   2      602.62      616.03     10.54 o 
  -2  -6   2      539.39      583.35      8.73 o 
  -1  -6   2      122.29      112.92      5.52 o 
   0  -6   2      779.41      726.63     12.24 o 
   1  -6   2      458.19      496.99      7.89 o 
   2  -6   2      432.15      417.18      8.18 o 
   3  -6   2      130.14      131.95      5.00 o 
   4  -6   2        3.44        6.38      4.47 o 
   5  -6   2       23.29       28.34      5.24 o 
   6  -6   2       36.09       32.70      5.53 o 
   7  -6   2       47.02       52.49      5.73 o 
 -11  -5   2       46.62       40.82      5.93 o 
 -10  -5   2       12.71        7.71      5.39 o 
  -9  -5   2       13.41       10.45      5.12 o 
  -8  -5   2        1.97        1.65      4.33 o 
  -7  -5   2       14.05       22.23      4.97 o 
  -6  -5   2      164.17      164.28      6.10 o 
  -5  -5   2      368.49      356.34     11.38 o 
  -4  -5   2     1199.41     1134.43     11.61 o 
  -3  -5   2     2353.71     2251.09     17.85 o 
  -2  -5   2       32.34       25.79      4.76 o 
  -1  -5   2      981.68     1075.98      8.04 o 
   0  -5   2      211.36      191.47      4.80 o 
   1  -5   2      111.30      100.74      3.78 o 
   2  -5   2       34.90       41.90      3.83 o 
   3  -5   2      182.28      198.46      6.02 o 
   4  -5   2      562.21      632.64     11.07 o 
   5  -5   2      244.42      265.84      7.52 o 
   6  -5   2      157.97      147.26      7.46 o 
   7  -5   2       39.74       47.47      5.41 o 
   8  -5   2       28.45       35.60      5.87 o 
 -11  -4   2        2.06        7.25      5.62 o 
 -10  -4   2        6.61        5.97      4.85 o 
  -9  -4   2        4.82        5.96      4.91 o 
  -8  -4   2      443.62      455.31      9.78 o 
  -7  -4   2      301.26      326.11      7.21 o 
  -6  -4   2      526.06      482.88      9.70 o 
  -5  -4   2       31.28       39.02      3.82 o 
  -4  -4   2      610.78      637.60      8.98 o 
  -3  -4   2      339.61      313.50      6.70 o 
  -2  -4   2       87.26       82.39      3.36 o 
  -1  -4   2     1109.61     1146.90      7.33 o 
   0  -4   2      642.77      622.23      8.25 o 
   1  -4   2     1834.24     1835.26     10.99 o 
   2  -4   2      466.08      444.01      6.47 o 
   3  -4   2      287.01      265.07      6.96 o 
   4  -4   2      114.08      110.68      5.91 o 
   5  -4   2      466.38      520.96     10.84 o 
   6  -4   2       70.34       59.36      5.85 o 
   7  -4   2        4.69        1.41      4.71 o 
   8  -4   2       27.12       33.55      5.75 o 
   9  -4   2       13.47       16.86      5.31 o 
 -11  -3   2       29.00       26.32      6.58 o 
 -10  -3   2       63.72       53.56      6.27 o 
  -9  -3   2       75.77       70.63      6.41 o 
  -8  -3   2      117.67      113.10      5.72 o 
  -7  -3   2      285.51      285.64      7.66 o 
  -6  -3   2       36.18       37.54      4.85 o 
  -5  -3   2       14.37       10.60      4.23 o 
  -4  -3   2      170.06      167.07      4.37 o 
  -3  -3   2       52.90       57.94      3.28 o 
  -2  -3   2     1911.49     1846.44     10.88 o 
  -1  -3   2      733.74      780.77      6.83 o 
   0  -3   2     2202.28     2335.37     11.87 o 
   1  -3   2     4135.41     4038.33     64.38 o 
   2  -3   2     1130.04     1117.18      9.97 o 
   3  -3   2     1316.99     1258.72     10.35 o 
   4  -3   2      188.29      178.48      5.66 o 
   5  -3   2       50.84       50.92      6.08 o 
   6  -3   2        4.21        1.76      4.73 o 
   7  -3   2      155.75      156.80      7.84 o 
   8  -3   2       88.98       98.22      6.53 o 
   9  -3   2       70.22       70.57      6.99 o 
 -11  -2   2       33.75       29.92      6.32 o 
 -10  -2   2       10.51       10.37      6.17 o 
  -9  -2   2      103.86      106.00      7.63 o 
  -8  -2   2        2.50       11.42      4.81 o 
  -7  -2   2       14.42       11.67      4.91 o 
  -6  -2   2      727.42      752.72      9.54 o 
  -5  -2   2      446.04      466.45      8.75 o 
  -4  -2   2     2222.74     2099.30     12.92 o 
  -3  -2   2     2292.01     2366.93     13.17 o 
  -2  -2   2      710.42      731.57      6.63 o 
  -1  -2   2     1731.76     1705.33      9.09 o 
   0  -2   2      380.89      383.04      5.11 o 
   1  -2   2      503.10      503.35      4.35 o 
   2  -2   2      231.08      224.66      4.53 o 
   3  -2   2      483.57      523.18      6.34 o 
   4  -2   2      662.88      677.74     10.56 o 
   5  -2   2      320.54      352.39      8.35 o 
   6  -2   2      348.37      366.00      9.21 o 
   7  -2   2      129.13      130.62      6.89 o 
   8  -2   2       89.54       82.21      6.51 o 
   9  -2   2       10.02        2.90      5.96 o 
  10  -2   2        0.71        7.84      5.42 o 
 -11  -1   2       11.27        4.36      6.58 o 
 -10  -1   2        1.17        2.40      6.07 o 
  -9  -1   2        0.52        0.58      5.31 o 
  -8  -1   2       19.12       14.68      5.64 o 
  -7  -1   2      130.00      131.63      5.95 o 
  -6  -1   2      290.93      276.20      7.79 o 
  -5  -1   2      494.88      484.45      8.11 o 
  -4  -1   2      916.61     1015.72      9.70 o 
  -3  -1   2     1978.11     2007.10     11.09 o 
  -2  -1   2        1.00        1.31      2.52 o 
  -1  -1   2      994.60      949.34      6.04 o 
   0  -1   2       70.40       70.80      2.46 o 
   1  -1   2      879.28      918.94      5.74 o 
   2  -1   2      337.67      336.85      4.88 o 
   3  -1   2      848.94      848.71      8.29 o 
   4  -1   2     2053.57     2021.17     15.51 o 
   5  -1   2     2017.01     2241.55     17.23 o 
   6  -1   2      336.66      333.11     10.06 o 
   7  -1   2       28.06       31.75      4.89 o 
   8  -1   2       15.59       12.69      5.67 o 
   9  -1   2        8.77        5.23      5.25 o 
  10  -1   2       21.70       25.64      7.15 o 
 -11   0   2       16.09       17.80      4.82 o 
 -10   0   2       53.00       49.36      5.17 o 
  -9   0   2       74.53       79.85      5.24 o 
  -8   0   2      240.77      236.61     22.44 o 
  -7   0   2      292.20      283.04     35.75 o 
  -6   0   2        7.20        9.32      9.64 o 
  -5   0   2      573.53      558.45     11.73 o 
  -4   0   2      127.30      132.43      4.98 o 
  -3   0   2      116.54      115.35      3.40 o 
  -2   0   2     7444.36     7857.02     61.31 o 
  -1   0   2     1088.21     1213.09    100.68 o 
   0   0   2     1845.23     1829.30     18.35 o 
   1   0   2    19078.58    19026.50    305.45 o 
   2   0   2     1672.62     1647.42      9.83 o 
   3   0   2      920.91      897.05     17.05 o 
   4   0   2      453.71      427.63      7.59 o 
   5   0   2      236.93      227.08      7.33 o 
   6   0   2       35.68       32.18      3.47 o 
   7   0   2      180.77      222.45     31.84 o 
   8   0   2      128.34      133.17      4.45 o 
   9   0   2       95.81      100.18      5.40 o 
  10   0   2       46.96       53.08      7.28 o 
  11   0   2       40.10       45.99      8.61 o 
 -10   1   2       24.30       35.08      6.58 o 
  -9   1   2       79.94       78.31      6.92 o 
  -8   1   2       69.71       67.23      6.15 o 
  -7   1   2       61.60       65.17      6.35 o 
  -6   1   2      256.87      249.37      8.83 o 
  -5   1   2        2.30        3.24      4.17 o 
  -4   1   2       75.95       74.82      3.75 o 
  -3   1   2      155.57      138.29      4.23 o 
  -2   1   2     3105.71     3360.00     58.22 o 
  -1   1   2     2799.95     2649.73     41.64 o 
   0   1   2     1223.75     1121.40     33.56 o 
   1   1   2     1885.00     1927.93     35.80 o 
   2   1   2      182.05      181.29      3.57 o 
   3   1   2      342.69      359.67      5.57 o 
   4   1   2      669.36      714.65      7.72 o 
   5   1   2      440.77      469.79      8.57 o 
   6   1   2      441.86      417.91      8.93 o 
   7   1   2      471.82      519.78      9.53 o 
   8   1   2      422.00      423.55     11.12 o 
   9   1   2       72.30       69.43      6.79 o 
  10   1   2       31.64       33.58      6.02 o 
  11   1   2        0.70        1.55      5.62 o 
 -10   2   2        8.56       12.67      5.89 o 
  -9   2   2        3.81        4.96      5.31 o 
  -8   2   2       16.82       13.21      5.18 o 
  -7   2   2      220.75      212.73      8.88 o 
  -6   2   2      102.90      113.79      5.77 o 
  -5   2   2     1430.33     1568.60     15.15 o 
  -4   2   2      667.36      639.61      8.41 o 
  -3   2   2     1710.82     1633.05     11.05 o 
  -2   2   2      968.21     1002.56      8.29 o 
  -1   2   2     1253.36     1188.25     41.26 o 
   0   2   2    11100.37    11138.29    110.17 o 
   1   2   2     2134.08     2084.24     39.98 o 
   2   2   2      213.52      212.26      3.68 o 
   3   2   2     4365.14     4027.64     73.95 o 
   4   2   2     2267.41     2446.98     13.94 o 
   5   2   2     2241.37     2406.05     16.83 o 
   6   2   2      267.92      286.62      6.18 o 
   7   2   2       37.96       35.79      5.36 o 
   8   2   2        4.60        5.78      5.78 o 
   9   2   2        1.56        5.88      5.25 o 
  10   2   2        8.87       16.97      5.95 o 
  11   2   2       20.53       10.05      6.14 o 
 -10   3   2        8.27       15.23      5.55 o 
  -9   3   2        3.84        1.68      5.71 o 
  -8   3   2       69.57       62.09      7.39 o 
  -7   3   2      135.73      141.47      6.14 o 
  -6   3   2       21.15       17.62      5.67 o 
  -5   3   2      389.76      385.44      8.71 o 
  -4   3   2      391.89      377.28      8.65 o 
  -3   3   2        4.61        4.60      3.96 o 
  -2   3   2      408.21      387.91      5.53 o 
  -1   3   2       22.92       22.37      3.64 o 
   0   3   2      381.18      383.80      5.19 o 
   1   3   2     1644.94     1581.44      8.78 o 
   2   3   2      506.25      483.95      5.99 o 
   3   3   2     1822.47     1772.26     10.66 o 
   4   3   2      412.48      434.55      6.91 o 
   5   3   2      933.26      932.17      8.83 o 
   6   3   2        2.81        8.04      3.74 o 
   7   3   2        1.93        5.51      4.45 o 
   8   3   2      230.20      237.19      7.68 o 
   9   3   2      120.50      110.43      7.26 o 
  10   3   2      121.43      128.02      8.38 o 
  11   3   2       54.79       49.22      6.46 o 
  -9   4   2       64.71       57.69      7.33 o 
  -8   4   2      114.58      105.04      7.18 o 
  -7   4   2       19.99       22.91      5.45 o 
  -6   4   2        4.04       11.46      4.75 o 
  -5   4   2       88.38       91.84      5.96 o 
  -4   4   2       96.19      107.97      5.86 o 
  -3   4   2       37.03       45.74      4.09 o 
  -2   4   2     2410.38     2227.76     14.60 o 
  -1   4   2     1267.13     1226.47      9.60 o 
   0   4   2     1919.23     2040.72     11.67 o 
   1   4   2     1365.43     1263.37      8.33 o 
   2   4   2      441.70      458.03      7.59 o 
   3   4   2      246.25      218.36      4.69 o 
   4   4   2     1061.83     1046.37      9.81 o 
   5   4   2      948.39      912.88     10.77 o 
   6   4   2       99.75       95.39      5.21 o 
   7   4   2     1285.71     1407.47     14.53 o 
   8   4   2      190.91      182.22      6.85 o 
   9   4   2       30.98       36.33      5.29 o 
  10   4   2       58.18       71.77      6.32 o 
  11   4   2       17.24       14.41      6.15 o 
  12   4   2        0.16        3.04      5.83 o 
  -8   5   2        0.03        4.77      5.37 o 
  -7   5   2       16.20       17.26      5.37 o 
  -6   5   2       19.12       12.59      5.45 o 
  -5   5   2      299.60      279.70      9.91 o 
  -4   5   2        3.83        0.00      4.71 o 
  -3   5   2      334.15      343.96      6.93 o 
  -2   5   2       38.87       36.49      3.86 o 
  -1   5   2     1954.10     1762.84     11.86 o 
   0   5   2      716.14      721.05      9.58 o 
   1   5   2       30.50       31.18      3.36 o 
   2   5   2      383.23      393.92      6.58 o 
   3   5   2      503.09      528.22      7.85 o 
   4   5   2     1660.06     1787.89     13.92 o 
   5   5   2      161.59      164.24      5.79 o 
   6   5   2      157.33      161.31      6.31 o 
   7   5   2      426.93      433.22      7.66 o 
   8   5   2      161.23      165.77      7.35 o 
   9   5   2        2.60        0.47      4.78 o 
  10   5   2        0.12        0.89      5.01 o 
  11   5   2       14.05       20.34      5.73 o 
  12   5   2       15.05       12.44      5.62 o 
  -8   6   2       37.94       34.22      6.18 o 
  -7   6   2      101.59       89.20      6.70 o 
  -6   6   2       65.18       56.60      6.81 o 
  -5   6   2      272.02      278.67      8.87 o 
  -4   6   2      321.00      353.10      9.35 o 
  -3   6   2        8.24       10.35      4.59 o 
  -2   6   2        2.07        2.49      4.18 o 
  -1   6   2       77.31       87.53      4.02 o 
   0   6   2       20.23       21.30      4.97 o 
   1   6   2       89.32       93.20      4.13 o 
   2   6   2      452.90      444.17      8.89 o 
   3   6   2     1175.00     1156.38     10.87 o 
   4   6   2     1352.26     1378.07     14.18 o 
   5   6   2      581.67      572.06     10.67 o 
   6   6   2      123.01      116.69      6.14 o 
   7   6   2        1.49        0.00      4.67 o 
   8   6   2      126.30      133.13      7.21 o 
   9   6   2       35.37       32.34      5.45 o 
  10   6   2       94.24       89.65      6.85 o 
  11   6   2       65.11       67.86      6.53 o 
  -7   7   2       27.07       22.99      5.96 o 
  -6   7   2        9.36        7.80      5.81 o 
  -5   7   2       11.74        4.70      5.16 o 
  -4   7   2       13.02       18.01      5.49 o 
  -3   7   2      104.42      109.19      5.19 o 
  -2   7   2       55.64       55.74      5.35 o 
  -1   7   2      315.29      293.21      7.08 o 
   0   7   2       49.37       45.58      6.61 o 
   1   7   2      366.23      395.29      7.48 o 
   2   7   2      202.28      204.25      7.28 o 
   3   7   2      528.91      539.04     10.00 o 
   4   7   2      247.06      271.38      7.32 o 
   5   7   2       54.33       51.97      5.64 o 
   6   7   2      107.14       95.54      6.09 o 
   7   7   2      243.77      223.47      7.85 o 
   8   7   2      147.85      158.51      7.35 o 
   9   7   2       45.72       46.95      5.79 o 
  10   7   2       88.25       81.87      7.10 o 
  11   7   2       36.01       32.95      6.01 o 
  -6   8   2        0.06        5.93      5.93 o 
  -5   8   2        7.32        3.71      5.65 o 
  -4   8   2       88.26       94.63      6.88 o 
  -3   8   2      208.52      189.85      7.65 o 
  -2   8   2      147.30      141.85      6.94 o 
  -1   8   2      406.09      454.86      7.65 o 
   0   8   2      202.59      190.05      9.33 o 
   1   8   2      112.89      113.82      6.91 o 
   2   8   2        0.31        5.38      5.38 o 
   3   8   2        2.73        2.06      5.20 o 
   4   8   2        4.76        3.19      4.99 o 
   5   8   2       30.99       30.87      6.00 o 
   6   8   2      160.89      178.05      7.72 o 
   7   8   2      575.70      604.52     12.11 o 
   8   8   2      121.02      113.77      7.00 o 
   9   8   2        5.34        3.39      5.25 o 
  10   8   2        6.82        6.86      5.47 o 
  11   8   2        4.57        6.70      5.63 o 
  -5   9   2       45.76       56.46      6.51 o 
  -4   9   2       33.88       27.03      5.74 o 
  -3   9   2        8.69       15.64      5.38 o 
  -2   9   2       31.72       28.96      4.88 o 
  -1   9   2        1.14        1.93      4.69 o 
   0   9   2        0.67       10.32      5.61 o 
   1   9   2       59.72       72.66      5.70 o 
   2   9   2       31.43       24.17      5.87 o 
   3   9   2      207.03      189.63      7.42 o 
   4   9   2      410.84      465.46     11.79 o 
   5   9   2       95.70       88.25      7.81 o 
   6   9   2       87.10       85.20      6.50 o 
   7   9   2       24.02       21.98      5.81 o 
   8   9   2        0.06        2.63      5.43 o 
   9   9   2        7.41        3.16      5.42 o 
  10   9   2       29.95       31.53      6.56 o 
  11   9   2       31.71       36.80      6.39 o 
  -4  10   2        3.92        1.23      5.81 o 
  -3  10   2        5.79        0.00      5.53 o 
  -2  10   2        0.68        3.27      5.11 o 
  -1  10   2       12.23        5.92      5.03 o 
   0  10   2       48.60       46.99      7.82 o 
   1  10   2      134.84      147.60      7.83 o 
   2  10   2      139.95      126.46      8.01 o 
   3  10   2      104.26       89.53      7.22 o 
   4  10   2      105.27      110.63      7.73 o 
   5  10   2       50.14       60.54      7.89 o 
   6  10   2        3.90        1.98      5.84 o 
   7  10   2        3.32        0.41      6.13 o 
   8  10   2       26.85       18.09      6.42 o 
   9  10   2       24.50       36.25      6.64 o 
  10  10   2       58.47       65.02      7.30 o 
  -2  11   2       37.00       28.27      6.14 o 
  -1  11   2       50.57       51.03      5.97 o 
   0  11   2       15.88        5.42      7.01 o 
   1  11   2       11.58       11.29      6.58 o 
   2  11   2       21.93       25.53      5.94 o 
   3  11   2        8.49        2.45      6.15 o 
   4  11   2        1.03        6.39      6.39 o 
   5  11   2       16.93       15.82      6.41 o 
   6  11   2       60.09       44.91      7.23 o 
   7  11   2       89.14       82.21      8.06 o 
   8  11   2       71.29       70.08      7.78 o 
   9  11   2       12.28       13.86      6.75 o 
   0  12   2        2.90        2.74      6.96 o 
   1  12   2        0.98        4.83      5.51 o 
   2  12   2        0.68        6.67      6.08 o 
   3  12   2       11.26        8.31      6.54 o 
   4  12   2       17.34       12.09      6.54 o 
   5  12   2       24.53       29.38      7.23 o 
   6  12   2       35.22       45.60      7.45 o 
   7  12   2       26.03       22.44      7.21 o 
   8  12   2       11.30       13.70      7.11 o 
  -7 -11   3       13.13       14.00      7.01 o 
  -6 -11   3        2.82        2.47      6.44 o 
  -5 -11   3        0.37        6.34      5.99 o 
  -4 -11   3        1.37        4.30      6.63 o 
  -3 -11   3       19.31       16.31      6.53 o 
  -2 -11   3       35.40       38.13      6.89 o 
  -1 -11   3       60.22       58.34      8.17 o 
   0 -11   3       54.53       52.47      8.10 o 
  -9 -10   3        7.89       12.19      5.92 o 
  -8 -10   3        0.01        4.06      6.13 o 
  -7 -10   3        2.74        0.00      6.47 o 
  -6 -10   3       70.14       77.69      6.94 o 
  -5 -10   3       44.81       39.87      7.23 o 
  -4 -10   3       53.06       56.62      7.23 o 
  -3 -10   3       65.01       75.45      6.53 o 
  -2 -10   3       24.67       27.50      6.43 o 
  -1 -10   3       17.53       12.38      6.34 o 
   0 -10   3        1.08       11.03      6.57 o 
   1 -10   3        0.67        2.20      5.15 o 
   2 -10   3        2.59        3.42      5.17 o 
 -10  -9   3        0.94        9.16      5.74 o 
  -9  -9   3        4.02        6.39      6.09 o 
  -8  -9   3       18.02       20.79      5.83 o 
  -7  -9   3       64.47       63.19      6.87 o 
  -6  -9   3      161.93      144.51      8.79 o 
  -5  -9   3      142.16      138.22      8.53 o 
  -4  -9   3       10.99       19.81      5.97 o 
  -3  -9   3       50.79       60.32      6.35 o 
  -2  -9   3        0.66        0.00      5.45 o 
  -1  -9   3        6.25        3.71      6.15 o 
   0  -9   3       31.66       27.20      6.70 o 
   1  -9   3       63.50       76.01      5.38 o 
   2  -9   3       48.85       60.26      6.04 o 
   3  -9   3       71.27       64.69      5.91 o 
   4  -9   3       35.98       27.64      5.69 o 
 -10  -8   3       31.61       38.81      6.77 o 
  -9  -8   3       28.46       39.93      6.76 o 
  -8  -8   3       49.77       44.29      6.45 o 
  -7  -8   3       70.59       68.13      6.86 o 
  -6  -8   3       57.52       43.96      6.34 o 
  -5  -8   3       15.73        8.62      5.35 o 
  -4  -8   3        0.03        1.68      5.65 o 
  -3  -8   3       85.46       92.21      7.25 o 
  -2  -8   3      273.54      258.52      8.07 o 
  -1  -8   3      314.34      309.86     10.25 o 
   0  -8   3      171.54      179.78      7.79 o 
   1  -8   3      104.23      117.22      6.16 o 
   2  -8   3       25.19       25.73      4.98 o 
   3  -8   3       37.12       44.96      5.43 o 
   4  -8   3        1.99        6.42      4.78 o 
   5  -8   3        3.09        0.76      5.04 o 
 -11  -7   3       68.02       63.30      7.11 o 
 -10  -7   3       30.93       33.95      6.00 o 
  -9  -7   3       24.31       30.46      5.64 o 
  -8  -7   3        1.85        1.67      5.37 o 
  -7  -7   3       19.94       28.12      5.59 o 
  -6  -7   3        5.41        2.38      5.05 o 
  -5  -7   3      115.36      108.82      7.97 o 
  -4  -7   3       56.45       62.84      5.88 o 
  -3  -7   3      305.06      331.14      8.08 o 
  -2  -7   3      111.43      110.86      6.26 o 
  -1  -7   3      310.82      277.56      8.57 o 
   0  -7   3      257.80      268.56      9.48 o 
   1  -7   3       39.53       42.79      4.33 o 
   2  -7   3        1.97        2.94      4.64 o 
   3  -7   3        7.14        3.39      4.65 o 
   4  -7   3       44.25       49.00      5.00 o 
   5  -7   3       73.93       75.60      6.51 o 
   6  -7   3       44.64       47.72      5.97 o 
 -11  -6   3       39.69       33.46      6.24 o 
 -10  -6   3        2.57        1.20      5.52 o 
  -9  -6   3        0.38        1.48      5.25 o 
  -8  -6   3       71.14       71.89      6.21 o 
  -7  -6   3       88.65       80.70      6.31 o 
  -6  -6   3      307.63      293.82      9.21 o 
  -5  -6   3       18.19       16.90      5.39 o 
  -4  -6   3      195.55      197.90      7.93 o 
  -3  -6   3      493.84      443.76      9.65 o 
  -2  -6   3       64.37       63.79      4.82 o 
  -1  -6   3       13.66       13.27      4.71 o 
   0  -6   3       80.43       70.53      5.97 o 
   1  -6   3      363.03      391.76      6.18 o 
   2  -6   3      336.74      346.10      7.98 o 
   3  -6   3      536.02      533.50      9.10 o 
   4  -6   3      198.93      196.64      7.18 o 
   5  -6   3      115.11      127.82      6.14 o 
   6  -6   3       55.93       53.54      6.03 o 
   7  -6   3       19.36       18.86      5.17 o 
 -11  -5   3        1.85        4.78      5.55 o 
 -10  -5   3       39.25       42.36      6.43 o 
  -9  -5   3       54.70       57.96      6.17 o 
  -8  -5   3       68.69       72.46      5.04 o 
  -7  -5   3      472.27      495.05      9.07 o 
  -6  -5   3      146.16      141.95      8.14 o 
  -5  -5   3      248.80      249.69      6.40 o 
  -4  -5   3      135.19      151.93      5.56 o 
  -3  -5   3       50.20       50.39      4.74 o 
  -2  -5   3       84.31       88.12      4.27 o 
  -1  -5   3      389.86      418.15      8.46 o 
   0  -5   3      384.97      377.50      7.84 o 
   1  -5   3      226.47      250.39      5.15 o 
   2  -5   3      157.62      170.35      5.21 o 
   3  -5   3      515.08      516.17      9.43 o 
   4  -5   3      232.56      230.77      7.99 o 
   5  -5   3        0.99        3.36      4.70 o 
   6  -5   3        0.49        1.85      4.84 o 
   7  -5   3        7.79        8.53      5.36 o 
   8  -5   3       15.65       19.09      4.88 o 
 -11  -4   3       82.87       82.50      6.81 o 
 -10  -4   3       45.16       39.23      6.54 o 
  -9  -4   3      130.30      127.40      7.16 o 
  -8  -4   3      100.26       97.89      6.12 o 
  -7  -4   3      133.25      130.73      6.27 o 
  -6  -4   3        8.30        7.77      4.17 o 
  -5  -4   3      116.55      119.85      6.06 o 
  -4  -4   3      102.64      105.98      4.68 o 
  -3  -4   3      385.79      348.23      8.36 o 
  -2  -4   3      493.52      522.56      6.18 o 
  -1  -4   3      526.48      509.67      7.89 o 
   0  -4   3     1741.97     1859.03     13.34 o 
   1  -4   3      901.38      824.22      7.67 o 
   2  -4   3       69.79       61.20      3.52 o 
   3  -4   3      119.01      124.52      5.32 o 
   4  -4   3      164.10      185.11      6.22 o 
   5  -4   3      272.33      290.58      7.39 o 
   6  -4   3      116.19      114.74      7.26 o 
   7  -4   3      161.91      149.55      7.19 o 
   8  -4   3      115.24      122.72      6.93 o 
   9  -4   3       41.67       49.02      6.28 o 
 -11  -3   3       83.04       99.64      7.93 o 
 -10  -3   3        8.88        9.82      5.79 o 
  -9  -3   3        0.69        1.74      4.86 o 
  -8  -3   3        2.59        4.68      4.69 o 
  -7  -3   3       77.57       79.47      5.59 o 
  -6  -3   3       92.03       86.04      5.51 o 
  -5  -3   3      115.01      119.46      5.10 o 
  -4  -3   3       69.28       77.99      4.97 o 
  -3  -3   3     3746.59     3729.99     16.14 o 
  -2  -3   3       32.89       29.47      2.73 o 
  -1  -3   3        7.33        3.96      2.91 o 
   0  -3   3       45.19       41.05      3.20 o 
   1  -3   3      104.14      104.88      2.92 o 
   2  -3   3       17.69       13.66      2.98 o 
   3  -3   3      519.00      549.70      7.51 o 
   4  -3   3     1000.62      962.39     11.91 o 
   5  -3   3      319.55      294.59      8.19 o 
   6  -3   3      187.33      196.57      8.19 o 
   7  -3   3       52.75       47.45      5.79 o 
   8  -3   3       12.13       11.07      4.98 o 
   9  -3   3        4.32        9.13      5.34 o 
 -11  -2   3        9.79        7.95      6.24 o 
 -10  -2   3       11.29       14.53      5.56 o 
  -9  -2   3        7.66        2.33      5.52 o 
  -8  -2   3      181.93      185.23      7.25 o 
  -7  -2   3     1136.95     1060.66     13.86 o 
  -6  -2   3       99.66      109.23      6.66 o 
  -5  -2   3       70.41       75.62      4.40 o 
  -4  -2   3       21.68       18.12      4.02 o 
  -3  -2   3      495.10      481.89      8.23 o 
  -2  -2   3       12.76       14.61      2.89 o 
  -1  -2   3       74.26       72.32      3.26 o 
   0  -2   3      345.27      338.03      5.19 o 
   1  -2   3      934.82     1002.36      6.66 o 
   2  -2   3     3435.48     3399.83     67.28 o 
   3  -2   3     3049.91     3096.85     86.72 o 
   4  -2   3     1057.59     1026.48     11.72 o 
   5  -2   3      170.48      185.70      6.92 o 
   6  -2   3        6.80        4.19      4.97 o 
   7  -2   3       21.05       18.59      5.29 o 
   8  -2   3       84.21       69.97      6.07 o 
   9  -2   3       76.78       72.64      7.06 o 
  10  -2   3       15.51       21.08      5.78 o 
 -11  -1   3       38.35       29.55      7.37 o 
 -10  -1   3       98.31      106.73      8.86 o 
  -9  -1   3      157.14      152.15      8.00 o 
  -8  -1   3      300.03      325.55      8.80 o 
  -7  -1   3      295.98      310.45      8.76 o 
  -6  -1   3       59.83       59.75      5.12 o 
  -5  -1   3       10.54        8.22      4.21 o 
  -4  -1   3      181.99      187.78      5.33 o 
  -3  -1   3      122.03      120.48      4.08 o 
  -2  -1   3       60.61       53.85      3.40 o 
  -1  -1   3     1157.59     1102.18      7.90 o 
   0  -1   3      268.92      253.12      4.31 o 
   1  -1   3     2194.62     2184.19     40.86 o 
   2  -1   3     2486.15     2487.33     57.33 o 
   3  -1   3      756.72      777.75      8.49 o 
   4  -1   3       56.78       51.61      4.21 o 
   5  -1   3      291.99      296.91      6.38 o 
   6  -1   3       95.08      104.36      7.27 o 
   7  -1   3      257.51      260.55      8.06 o 
   8  -1   3      394.72      372.55     10.65 o 
   9  -1   3       88.34       89.13      8.00 o 
  10  -1   3       22.28       25.44      6.35 o 
 -11   0   3       47.84       44.95      5.25 o 
 -10   0   3       22.28       27.89      4.83 o 
  -9   0   3      123.74      132.73     14.93 o 
  -8   0   3      191.66      220.89     22.04 o 
  -7   0   3       49.22       47.56      9.05 o 
  -6   0   3        2.93        3.84      3.24 o 
  -5   0   3      235.07      242.28      5.22 o 
  -4   0   3      646.59      696.23      5.01 o 
  -3   0   3     4669.07     4582.09     61.83 o 
  -2   0   3      462.97      440.47      3.78 o 
  -1   0   3     3123.37     3416.43    355.85 o 
   0   0   3     4320.62     4372.00     37.50 o 
   1   0   3      690.29      697.95      2.88 o 
   2   0   3     1785.29     1770.00     22.57 o 
   3   0   3     1758.82     1763.65      8.55 o 
   4   0   3     1998.95     1910.88     43.21 o 
   5   0   3     1877.39     1845.09     12.86 o 
   6   0   3      466.21      438.28     15.28 o 
   7   0   3      763.80      730.59     72.56 o 
   8   0   3      174.69      192.61     14.23 o 
   9   0   3       65.61       65.56      6.32 o 
  10   0   3        0.01        1.11      3.75 o 
  11   0   3        0.90        3.58      3.98 o 
 -10   1   3        8.41        1.12      6.29 o 
  -9   1   3        2.45        0.61      5.52 o 
  -8   1   3       96.11       99.86      7.18 o 
  -7   1   3      568.17      601.18     10.87 o 
  -6   1   3      260.71      264.72      8.52 o 
  -5   1   3      594.59      662.68      8.92 o 
  -4   1   3      125.97      116.25      4.55 o 
  -3   1   3      758.48      823.46      8.01 o 
  -2   1   3        0.60        0.53      2.42 o 
  -1   1   3     1988.26     1996.20     39.54 o 
   0   1   3     2419.27     2426.34     45.08 o 
   1   1   3       34.93       37.10      2.76 o 
   2   1   3     1996.49     1915.40     10.39 o 
   3   1   3      195.87      188.79      4.04 o 
   4   1   3     2573.58     2654.89     17.25 o 
   5   1   3       85.58       81.60      4.29 o 
   6   1   3      119.76      108.56      6.47 o 
   7   1   3        9.62       14.96      5.02 o 
   8   1   3       36.33       42.96      5.64 o 
   9   1   3       40.53       43.64      6.14 o 
  10   1   3       35.61       35.97      6.68 o 
  11   1   3       48.45       63.84      7.45 o 
 -10   2   3       20.83       22.71      6.35 o 
  -9   2   3       54.50       52.84      6.98 o 
  -8   2   3      215.84      204.58      8.67 o 
  -7   2   3      247.65      228.59      8.06 o 
  -6   2   3      133.11      139.31      6.95 o 
  -5   2   3      250.87      255.74      7.77 o 
  -4   2   3      191.10      174.55      5.11 o 
  -3   2   3      500.16      520.16      7.25 o 
  -2   2   3       14.40       13.31      2.65 o 
  -1   2   3     1204.04     1249.75      8.58 o 
   0   2   3      340.29      305.17      6.43 o 
   1   2   3       37.06       33.63      2.84 o 
   2   2   3      154.76      171.82      4.14 o 
   3   2   3     3568.34     3688.85     79.15 o 
   4   2   3      628.34      660.73      6.78 o 
   5   2   3      124.16      126.72      5.05 o 
   6   2   3       32.64       26.34      4.80 o 
   7   2   3      551.65      622.77     10.82 o 
   8   2   3      845.64      911.29     13.68 o 
   9   2   3      165.02      163.93      7.74 o 
  10   2   3       50.23       50.93      6.88 o 
  11   2   3       61.18       52.16      7.01 o 
  -9   3   3      113.39       94.47      8.24 o 
  -8   3   3      139.07      125.55      7.53 o 
  -7   3   3        4.27        0.17      4.86 o 
  -6   3   3        1.74        0.39      5.29 o 
  -5   3   3      425.54      459.70     10.44 o 
  -4   3   3      425.84      404.84      7.90 o 
  -3   3   3     1595.94     1533.69     11.93 o 
  -2   3   3      232.23      241.80      4.05 o 
  -1   3   3     3855.94     3897.95     67.71 o 
   0   3   3       96.04       99.84      3.80 o 
   1   3   3      173.49      165.27      3.60 o 
   2   3   3        0.33        3.10      2.52 o 
   3   3   3      394.27      398.56      5.23 o 
   4   3   3     1316.26     1431.67     11.34 o 
   5   3   3      769.20      764.62      8.79 o 
   6   3   3      244.26      247.62      7.64 o 
   7   3   3      685.04      706.14     10.04 o 
   8   3   3      539.00      486.69     11.54 o 
   9   3   3       51.24       51.61      5.80 o 
  10   3   3        2.93        5.97      5.29 o 
  11   3   3        9.13        7.13      6.03 o 
  -9   4   3       12.42       15.50      5.55 o 
  -8   4   3        0.14        3.23      5.43 o 
  -7   4   3       65.25       63.28      6.11 o 
  -6   4   3       63.99       71.31      7.19 o 
  -5   4   3      195.10      193.78      7.19 o 
  -4   4   3      797.28      783.06     11.66 o 
  -3   4   3      268.16      244.64      6.97 o 
  -2   4   3      880.68      908.38      9.99 o 
  -1   4   3      224.68      209.55      5.48 o 
   0   4   3      111.83      111.76      4.45 o 
   1   4   3     1348.07     1246.41      8.42 o 
   2   4   3       83.69       95.29      4.36 o 
   3   4   3      157.00      147.45      3.53 o 
   4   4   3      287.76      276.93      5.18 o 
   5   4   3      332.99      311.79      7.96 o 
   6   4   3     1046.20     1032.30     11.51 o 
   7   4   3      786.60      791.95     12.60 o 
   8   4   3        1.44        7.65      4.73 o 
   9   4   3        4.44        2.96      4.62 o 
  10   4   3       16.89       24.62      5.96 o 
  11   4   3       64.20       67.34      6.92 o 
  12   4   3       60.57       70.48      7.12 o 
  -8   5   3       46.86       53.33      6.18 o 
  -7   5   3      176.32      169.48      8.43 o 
  -6   5   3      207.01      212.42      8.53 o 
  -5   5   3      298.90      337.37      9.43 o 
  -4   5   3      235.81      214.51      6.77 o 
  -3   5   3       22.28       22.06      4.58 o 
  -2   5   3       55.04       48.23      5.35 o 
  -1   5   3      205.43      206.88      4.64 o 
   0   5   3      143.57      147.22      5.69 o 
   1   5   3       86.06       82.20      3.63 o 
   2   5   3     1253.46     1314.88     10.99 o 
   3   5   3     1788.63     1681.94     11.97 o 
   4   5   3       21.09       27.30      4.48 o 
   5   5   3       10.03        9.79      4.48 o 
   6   5   3       28.61       30.32      4.78 o 
   7   5   3       34.48       36.64      4.88 o 
   8   5   3      220.56      213.79      7.13 o 
   9   5   3      103.99      105.04      6.54 o 
  10   5   3      114.46      119.76      7.77 o 
  11   5   3      129.34      118.18      8.20 o 
  12   5   3       23.42       23.65      5.77 o 
  -8   6   3       36.15       34.84      5.99 o 
  -7   6   3        8.46        1.42      5.55 o 
  -6   6   3        0.42        3.33      5.52 o 
  -5   6   3        2.13        1.35      5.17 o 
  -4   6   3        3.34        4.61      4.88 o 
  -3   6   3      150.72      156.06      6.93 o 
  -2   6   3      105.89      101.28      6.31 o 
  -1   6   3     1449.11     1446.01     12.41 o 
   0   6   3       18.88       22.33      4.78 o 
   1   6   3      193.48      196.98      5.38 o 
   2   6   3      167.70      150.96      5.67 o 
   3   6   3       21.65       22.03      4.23 o 
   4   6   3        0.89        1.45      4.32 o 
   5   6   3      141.70      135.05      5.43 o 
   6   6   3       60.25       60.51      5.09 o 
   7   6   3      532.12      518.06     10.05 o 
   8   6   3      297.81      305.47      8.92 o 
   9   6   3       67.52       71.05      6.23 o 
  10   6   3       65.50       67.44      6.50 o 
  11   6   3       39.33       38.49      6.38 o 
  -7   7   3        5.74        0.42      5.51 o 
  -6   7   3       14.27       21.35      6.46 o 
  -5   7   3      137.67      129.76      8.09 o 
  -4   7   3      370.47      343.37     10.41 o 
  -3   7   3      162.55      173.64      6.55 o 
  -2   7   3      498.10      444.88      9.43 o 
  -1   7   3       52.91       59.14      5.27 o 
   0   7   3      151.79      140.89      6.94 o 
   1   7   3      102.27      115.23      5.00 o 
   2   7   3       17.76       24.40      5.30 o 
   3   7   3        1.54        2.94      4.90 o 
   4   7   3      248.44      252.06      9.23 o 
   5   7   3      290.49      294.13      7.74 o 
   6   7   3      574.40      552.79     11.17 o 
   7   7   3      255.40      244.03      7.14 o 
   8   7   3       52.56       64.10      5.56 o 
   9   7   3        1.19        2.04      4.88 o 
  10   7   3        2.91        1.86      5.00 o 
  11   7   3       38.08       42.78      6.44 o 
  -6   8   3       21.60       22.75      6.28 o 
  -5   8   3       46.55       45.14      6.48 o 
  -4   8   3       95.35       80.87      6.72 o 
  -3   8   3        3.74       11.41      5.22 o 
  -2   8   3        2.15        9.66      5.34 o 
  -1   8   3       15.54       11.92      4.69 o 
   0   8   3       29.64       29.13      6.39 o 
   1   8   3      213.40      209.17      7.05 o 
   2   8   3      604.60      622.82     11.32 o 
   3   8   3      355.36      342.70      9.15 o 
   4   8   3        7.46        1.05      4.93 o 
   5   8   3       39.69       51.32      6.20 o 
   6   8   3      116.09      126.58      6.42 o 
   7   8   3       69.35       54.89      6.47 o 
   8   8   3       18.64       18.96      5.26 o 
   9   8   3       13.94       11.35      5.57 o 
  10   8   3       44.86       52.76      6.09 o 
  11   8   3       94.10       87.98      8.01 o 
  -5   9   3       15.55       16.63      6.00 o 
  -4   9   3        3.59        1.76      5.62 o 
  -3   9   3        6.73        3.07      5.45 o 
  -2   9   3       52.75       49.95      5.85 o 
  -1   9   3      259.12      245.39      8.47 o 
   0   9   3      228.90      216.23      9.28 o 
   1   9   3       89.57       96.73      6.72 o 
   2   9   3      164.20      169.53      6.30 o 
   3   9   3       77.07       89.78      7.21 o 
   4   9   3        1.94        3.14      5.88 o 
   5   9   3        2.87        4.19      5.59 o 
   6   9   3       44.49       42.74      6.42 o 
   7   9   3       33.87       33.78      6.46 o 
   8   9   3       74.95       87.38      7.13 o 
   9   9   3       46.09       56.90      6.22 o 
  10   9   3       85.83       98.39      7.99 o 
  11   9   3       50.68       58.11      6.61 o 
  -4  10   3       32.67       28.08      5.93 o 
  -3  10   3       41.00       46.98      6.56 o 
  -2  10   3       38.15       45.23      5.48 o 
  -1  10   3       38.11       33.35      5.77 o 
   0  10   3       47.32       41.54      6.96 o 
   1  10   3        8.04        9.12      5.26 o 
   2  10   3        1.38        5.13      5.72 o 
   3  10   3       67.37       81.09      7.03 o 
   4  10   3       42.53       31.61      7.28 o 
   5  10   3      148.63      152.88      8.00 o 
   6  10   3      118.47      114.28      7.88 o 
   7  10   3      119.59      126.06      7.56 o 
   8  10   3       23.53       33.74      6.27 o 
   9  10   3        5.88        8.89      6.12 o 
  10  10   3       11.49       12.10      6.42 o 
  -2  11   3       18.75       12.37      6.10 o 
  -1  11   3        7.10        3.03      5.63 o 
   0  11   3        2.35        2.83      6.48 o 
   1  11   3       14.60        7.83      6.29 o 
   2  11   3       71.26       59.77      6.89 o 
   3  11   3       48.57       45.55      7.38 o 
   4  11   3       68.21       67.53      6.88 o 
   5  11   3       70.48       75.62      8.04 o 
   6  11   3       50.22       37.67      7.03 o 
   7  11   3       29.65       33.04      6.80 o 
   8  11   3        0.21        3.37      5.83 o 
   9  11   3        2.04        3.00      6.38 o 
   0  12   3       44.91       42.38      7.99 o 
   1  12   3       28.17       28.24      6.73 o 
   2  12   3       55.90       67.38      6.99 o 
   3  12   3       18.43       20.68      6.67 o 
   4  12   3        5.85        2.20      6.14 o 
   5  12   3        5.95        1.53      6.41 o 
   6  12   3        0.47        4.78      6.98 o 
   7  12   3       10.07       17.48      6.92 o 
   8  12   3       17.28       21.06      6.61 o 
   4  13   3        5.93        4.46      6.60 o 
   5  13   3       12.14       18.30      6.92 o 
  -6 -11   4       29.90       39.18      7.12 o 
  -5 -11   4       27.09       23.90      7.52 o 
  -4 -11   4       12.48       14.39      6.69 o 
  -3 -11   4       21.77       13.81      7.04 o 
  -2 -11   4        7.56       10.38      6.35 o 
  -1 -11   4       10.34       14.74      7.20 o 
  -8 -10   4       35.14       29.39      7.47 o 
  -7 -10   4       59.04       67.65      7.87 o 
  -6 -10   4       36.75       34.96      7.19 o 
  -5 -10   4       27.11       26.17      6.88 o 
  -4 -10   4       14.46        9.00      6.84 o 
  -3 -10   4        0.70        2.16      6.00 o 
  -2 -10   4        0.08        8.36      5.45 o 
  -1 -10   4        4.73       13.71      6.43 o 
   0 -10   4       22.65       12.50      7.47 o 
   1 -10   4       79.77       67.70      6.72 o 
   2 -10   4       49.30       52.12      6.11 o 
  -9  -9   4       32.48       37.45      6.77 o 
  -8  -9   4       13.12        5.73      6.05 o 
  -7  -9   4       12.24        5.03      6.18 o 
  -6  -9   4        1.96        3.31      5.71 o 
  -5  -9   4       27.47       26.41      6.69 o 
  -4  -9   4       58.96       63.88      7.20 o 
  -3  -9   4      178.29      199.54      8.55 o 
  -2  -9   4       96.30       95.66      7.23 o 
  -1  -9   4       15.86       21.15      5.89 o 
   0  -9   4       66.29       74.27      7.47 o 
   1  -9   4       30.44       35.36      5.29 o 
   2  -9   4       14.96       10.72      5.61 o 
   3  -9   4        4.05        7.29      4.98 o 
 -10  -8   4       17.03       23.53      6.20 o 
  -9  -8   4       11.00        3.09      5.96 o 
  -8  -8   4        1.74        1.07      5.67 o 
  -7  -8   4       19.26       12.40      6.40 o 
  -6  -8   4       87.02       99.26      7.65 o 
  -5  -8   4       88.39       89.75      7.23 o 
  -4  -8   4       57.30       49.87      7.05 o 
  -3  -8   4      293.15      331.16      9.34 o 
  -2  -8   4      172.07      155.58      8.67 o 
  -1  -8   4      144.75      151.00      8.49 o 
   0  -8   4       26.06       26.83      5.81 o 
   1  -8   4        3.61        0.90      4.29 o 
   2  -8   4        0.79        1.59      4.49 o 
   3  -8   4        7.02        0.85      4.98 o 
   4  -8   4       43.08       42.97      5.66 o 
   5  -8   4       37.60       35.73      5.75 o 
 -10  -7   4        3.61        4.98      5.69 o 
  -9  -7   4       53.01       54.79      6.73 o 
  -8  -7   4       58.88       52.05      7.11 o 
  -7  -7   4      128.91      126.68      7.58 o 
  -6  -7   4       90.25       88.59      7.93 o 
  -5  -7   4      252.21      276.77      9.63 o 
  -4  -7   4       41.55       38.30      6.29 o 
  -3  -7   4        0.43        1.02      5.00 o 
  -2  -7   4        0.58        0.96      4.75 o 
  -1  -7   4        4.59        3.60      5.22 o 
   0  -7   4      117.29      112.09      6.69 o 
   1  -7   4      432.55      402.38      8.59 o 
   2  -7   4      124.52      116.53      5.62 o 
   3  -7   4       59.53       58.18      5.29 o 
   4  -7   4       84.54       85.45      5.55 o 
   5  -7   4       17.46       19.24      5.38 o 
   6  -7   4        2.72        3.03      5.18 o 
 -11  -6   4       16.59       13.85      6.05 o 
 -10  -6   4       23.85       27.70      6.18 o 
  -9  -6   4      117.70      123.76      7.73 o 
  -8  -6   4      247.63      256.96      9.23 o 
  -7  -6   4      239.91      238.23      8.55 o 
  -6  -6   4       20.82       21.82      5.76 o 
  -5  -6   4       12.97       13.94      5.67 o 
  -4  -6   4        0.45        5.36      5.36 o 
  -3  -6   4      129.39      145.47      6.66 o 
  -2  -6   4       30.67       35.35      5.25 o 
  -1  -6   4       43.80       37.27      5.59 o 
   0  -6   4      193.00      186.26      7.17 o 
   1  -6   4      491.12      508.01      7.35 o 
   2  -6   4      219.78      199.02      7.73 o 
   3  -6   4      141.66      124.02      5.76 o 
   4  -6   4       17.31       18.22      4.69 o 
   5  -6   4       19.73       23.58      5.23 o 
   6  -6   4       13.90        9.92      5.32 o 
   7  -6   4       16.53       13.86      5.11 o 
 -11  -5   4       85.64       88.53      7.84 o 
 -10  -5   4       51.75       67.49      7.07 o 
  -9  -5   4       28.53       37.92      5.75 o 
  -8  -5   4       47.17       45.96      5.52 o 
  -7  -5   4        6.45        3.95      4.99 o 
  -6  -5   4       30.04       36.26      5.69 o 
  -5  -5   4      571.19      546.33     10.61 o 
  -4  -5   4      531.73      488.04     12.44 o 
  -3  -5   4      992.12      990.83     11.22 o 
  -2  -5   4      308.59      341.71      9.17 o 
  -1  -5   4      191.01      203.62      6.16 o 
   0  -5   4       63.08       63.56      5.36 o 
   1  -5   4        1.20        3.77      3.32 o 
   2  -5   4       16.72       13.71      4.11 o 
   3  -5   4       17.34       14.22      4.30 o 
   4  -5   4      259.75      255.41      7.19 o 
   5  -5   4      196.19      176.12      6.82 o 
   6  -5   4      184.29      185.65      8.48 o 
   7  -5   4       50.70       39.15      5.21 o 
   8  -5   4       15.34       13.10      5.19 o 
 -11  -4   4       24.96       21.97      6.03 o 
 -10  -4   4        0.02        4.89      5.01 o 
  -9  -4   4        0.07        0.00      4.67 o 
  -8  -4   4       11.35        7.81      4.58 o 
  -7  -4   4      183.11      186.80      7.61 o 
  -6  -4   4      444.84      418.40      9.97 o 
  -5  -4   4      975.05      908.08     12.66 o 
  -4  -4   4      630.50      615.10     10.94 o 
  -3  -4   4      328.09      326.85      6.78 o 
  -2  -4   4       51.60       46.62      4.53 o 
  -1  -4   4        7.81        1.26      3.83 o 
   0  -4   4       51.45       49.38      4.93 o 
   1  -4   4      198.26      206.97      4.61 o 
   2  -4   4       32.93       32.69      3.54 o 
   3  -4   4      162.39      160.66      6.21 o 
   4  -4   4      257.72      288.00      6.41 o 
   5  -4   4      112.87       95.85      7.23 o 
   6  -4   4       67.98       73.28      5.47 o 
   7  -4   4       54.56       65.39      6.14 o 
   8  -4   4        0.10        1.17      4.93 o 
 -11  -3   4        0.16        1.08      5.83 o 
 -10  -3   4       35.01       37.07      6.51 o 
  -9  -3   4      173.99      179.51      7.93 o 
  -8  -3   4      351.08      331.48      9.93 o 
  -7  -3   4      363.84      343.73      8.34 o 
  -6  -3   4       79.89       79.25      5.97 o 
  -5  -3   4      135.12      140.33      7.49 o 
  -4  -3   4      343.72      372.76      5.66 o 
  -3  -3   4      502.35      480.75      6.46 o 
  -2  -3   4       11.00        7.74      3.00 o 
  -1  -3   4     1276.27     1208.99     10.52 o 
   0  -3   4     2959.84     2989.15     16.75 o 
   1  -3   4     1617.76     1450.03      9.78 o 
   2  -3   4       17.84       11.80      3.53 o 
   3  -3   4      353.33      315.69      6.85 o 
   4  -3   4      338.56      356.09      8.21 o 
   5  -3   4        2.55        9.37      4.57 o 
   6  -3   4       23.79       23.18      5.46 o 
   7  -3   4       32.52       35.68      5.49 o 
   8  -3   4       60.34       71.66      5.50 o 
   9  -3   4       69.52       68.76      6.91 o 
 -11  -2   4       70.83       79.05      7.62 o 
 -10  -2   4       17.86       14.31      5.83 o 
  -9  -2   4       64.76       61.17      6.49 o 
  -8  -2   4      394.38      430.65      9.73 o 
  -7  -2   4       39.71       40.24      4.97 o 
  -6  -2   4        6.64        6.96      4.41 o 
  -5  -2   4      165.29      169.75      7.69 o 
  -4  -2   4     1180.09     1079.86     10.51 o 
  -3  -2   4      561.34      532.41      8.74 o 
  -2  -2   4      391.04      408.28      6.19 o 
  -1  -2   4      146.20      138.84      3.06 o 
   0  -2   4     1039.81     1002.26      9.36 o 
   1  -2   4      444.57      433.92      4.37 o 
   2  -2   4       90.10       94.12      4.58 o 
   3  -2   4       31.27       30.01      3.57 o 
   4  -2   4       23.28       21.66      4.17 o 
   5  -2   4      125.68      130.77      6.31 o 
   6  -2   4       60.12       59.69      6.69 o 
   7  -2   4       98.39       98.44      6.51 o 
   8  -2   4      109.31      108.39      7.13 o 
   9  -2   4       29.92       26.81      6.09 o 
  10  -2   4        6.24       14.02      5.35 o 
 -11  -1   4       44.96       56.42      7.57 o 
 -10  -1   4       17.17       21.37      6.12 o 
  -9  -1   4       13.24       11.12      5.75 o 
  -8  -1   4        3.05        8.40      4.82 o 
  -7  -1   4      112.36      101.17      6.16 o 
  -6  -1   4      347.83      304.91      8.68 o 
  -5  -1   4     2846.31     2884.82     18.84 o 
  -4  -1   4     1281.57     1234.59     14.29 o 
  -3  -1   4     1573.05     1651.41     11.60 o 
  -2  -1   4       27.97       25.43      3.53 o 
  -1  -1   4      398.57      372.98      5.32 o 
   0  -1   4       27.79       28.37      2.40 o 
   1  -1   4       26.22       24.30      2.05 o 
   2  -1   4      145.91      143.33      5.35 o 
   3  -1   4       38.93       40.60      3.44 o 
   4  -1   4     2766.30     2860.96     19.16 o 
   5  -1   4      277.80      307.65      7.54 o 
   6  -1   4      303.25      342.31      8.71 o 
   7  -1   4      303.06      298.49      8.96 o 
   8  -1   4        5.64        4.84      5.30 o 
   9  -1   4        2.87        4.84      5.39 o 
  10  -1   4       13.38       14.84      5.81 o 
 -11   0   4        1.52        3.45      4.34 o 
 -10   0   4       26.14       18.93      4.78 o 
  -9   0   4       54.76       60.25      4.80 o 
  -8   0   4      118.79      106.97      5.46 o 
  -7   0   4      270.14      247.84     14.49 o 
  -6   0   4      520.37      505.77      9.96 o 
  -5   0   4      457.48      470.35      9.80 o 
  -4   0   4     2879.67     2802.23     11.27 o 
  -3   0   4      146.00      138.95      2.67 o 
  -2   0   4     1316.93     1385.01     14.30 o 
  -1   0   4     6353.47     7014.54    511.12 o 
   0   0   4     1729.41     1796.69      9.50 o 
   1   0   4        4.95        5.29      1.50 o 
   2   0   4     4953.56     5214.44     60.65 o 
   3   0   4     2590.86     2560.13     48.22 o 
   4   0   4      104.35      100.36      3.63 o 
   5   0   4       43.36       45.43      3.51 o 
   6   0   4        2.10        1.45      3.35 o 
   7   0   4       14.54       21.41      5.49 o 
   8   0   4       61.67       52.37     10.50 o 
   9   0   4       82.83       74.66      4.76 o 
  10   0   4       50.32       74.40     15.80 o 
  11   0   4       32.54       31.65      4.65 o 
 -10   1   4       24.23       14.45      6.53 o 
  -9   1   4       86.85       91.94      7.92 o 
  -8   1   4      157.18      169.22      7.39 o 
  -7   1   4      143.57      127.32      6.70 o 
  -6   1   4      140.13      154.34      7.22 o 
  -5   1   4       29.91       28.57      4.60 o 
  -4   1   4      668.99      674.08      8.23 o 
  -3   1   4      602.68      595.94      7.81 o 
  -2   1   4       74.23       76.54      3.01 o 
  -1   1   4     9381.36     9492.08     94.91 o 
   0   1   4     7369.20     7412.27     96.62 o 
   1   1   4     1861.03     1898.28      9.14 o 
   2   1   4       46.23       47.82      2.88 o 
   3   1   4       50.63       52.38      3.64 o 
   4   1   4      552.05      557.06      8.23 o 
   5   1   4       48.93       53.44      4.86 o 
   6   1   4       24.24       26.86      4.49 o 
   7   1   4      230.44      220.59      9.25 o 
   8   1   4      383.59      381.83      9.33 o 
   9   1   4      152.56      148.56      8.04 o 
  10   1   4       75.52       71.14      8.13 o 
  11   1   4       11.00        9.11      6.12 o 
 -10   2   4       15.87       24.84      6.39 o 
  -9   2   4       11.27       15.93      5.50 o 
  -8   2   4       22.42       15.59      5.66 o 
  -7   2   4       85.03       85.38      5.85 o 
  -6   2   4      264.03      287.66      8.50 o 
  -5   2   4      257.49      234.67      7.76 o 
  -4   2   4      852.56      803.18     11.01 o 
  -3   2   4      665.21      620.87      7.36 o 
  -2   2   4     4656.21     4840.97     85.43 o 
  -1   2   4       18.94       20.48      2.62 o 
   0   2   4     1276.72     1313.38     10.07 o 
   1   2   4      613.92      626.05      7.47 o 
   2   2   4        0.40        3.99      2.85 o 
   3   2   4      761.38      700.13      8.98 o 
   4   2   4     1421.35     1461.40     10.82 o 
   5   2   4        4.65        2.78      3.95 o 
   6   2   4        3.79       12.00      4.47 o 
   7   2   4      422.84      378.89     10.23 o 
   8   2   4        3.90        4.60      4.60 o 
   9   2   4        0.49        1.12      5.19 o 
  10   2   4        0.16        8.99      5.36 o 
  11   2   4        7.05        5.65      5.65 o 
  -9   3   4        8.86       11.96      5.87 o 
  -8   3   4        2.77        0.20      5.08 o 
  -7   3   4      144.21      136.60      7.44 o 
  -6   3   4      446.47      448.18     11.07 o 
  -5   3   4      728.18      689.17     12.25 o 
  -4   3   4      765.16      735.48      9.95 o 
  -3   3   4      120.14      112.03      5.53 o 
  -2   3   4      602.88      583.08      7.65 o 
  -1   3   4      342.90      312.70      5.93 o 
   0   3   4      614.28      682.89      8.40 o 
   1   3   4       39.64       37.00      3.17 o 
   2   3   4       26.35       28.84      3.38 o 
   3   3   4     4404.38     4569.53     79.44 o 
   4   3   4     1236.12     1317.41     12.82 o 
   5   3   4      328.68      313.63      7.12 o 
   6   3   4       57.60       55.99      4.71 o 
   7   3   4      103.09      106.93      6.04 o 
   8   3   4        0.09        1.65      4.41 o 
   9   3   4       16.96       12.85      5.62 o 
  10   3   4       47.60       47.38      6.43 o 
  11   3   4      107.39      118.07      8.37 o 
  -9   4   4       37.00       25.96      6.39 o 
  -8   4   4       82.69       76.75      7.17 o 
  -7   4   4      147.11      155.85      7.65 o 
  -6   4   4       85.93       96.83      6.84 o 
  -5   4   4       60.18       56.29      5.83 o 
  -4   4   4        0.01        4.90      4.90 o 
  -3   4   4      137.75      135.02      6.30 o 
  -2   4   4      370.16      384.26      7.33 o 
  -1   4   4     2132.93     1996.60     12.60 o 
   0   4   4     1875.82     1834.40     16.18 o 
   1   4   4      490.05      513.67      5.62 o 
   2   4   4      383.11      348.06      5.16 o 
   3   4   4        7.18       11.60      3.33 o 
   4   4   4      293.36      283.59      5.92 o 
   5   4   4        0.94        4.32      4.13 o 
   6   4   4        0.50        5.08      4.04 o 
   7   4   4      238.69      226.50      6.74 o 
   8   4   4      243.58      236.27      8.91 o 
   9   4   4       91.87       93.13      6.51 o 
  10   4   4       12.57       15.85      5.72 o 
  11   4   4       26.98       32.60      5.81 o 
  -8   5   4       10.24       10.36      5.62 o 
  -7   5   4        6.29        2.13      5.38 o 
  -6   5   4        4.97       11.54      5.36 o 
  -5   5   4        2.17        0.63      5.14 o 
  -4   5   4      280.85      262.04      9.44 o 
  -3   5   4      537.08      537.54      9.74 o 
  -2   5   4     1503.86     1481.98     13.87 o 
  -1   5   4      997.06     1025.58     11.16 o 
   0   5   4     1563.58     1598.17     13.66 o 
   1   5   4      447.05      454.49      7.24 o 
   2   5   4       31.98       27.01      3.74 o 
   3   5   4       47.81       48.62      3.51 o 
   4   5   4      117.07      135.84      6.97 o 
   5   5   4      142.69      135.16      5.24 o 
   6   5   4      255.55      274.91      7.76 o 
   7   5   4      109.08      113.65      5.49 o 
   8   5   4      229.18      216.62      6.93 o 
   9   5   4       70.06       66.08      6.67 o 
  10   5   4       55.19       47.58      6.79 o 
  11   5   4        0.06        5.32      5.32 o 
  -8   6   4        0.44        3.51      5.35 o 
  -7   6   4      110.60      107.34      7.58 o 
  -6   6   4      178.94      167.59      8.56 o 
  -5   6   4      167.48      183.03      8.29 o 
  -4   6   4      197.37      176.61      7.18 o 
  -3   6   4      204.27      212.48      7.97 o 
  -2   6   4      417.39      462.74      8.50 o 
  -1   6   4       46.87       45.73      5.50 o 
   0   6   4        4.73        2.35      5.21 o 
   1   6   4       22.88       16.56      4.32 o 
   2   6   4      623.69      610.31      8.55 o 
   3   6   4     1183.56     1198.99     13.15 o 
   4   6   4      309.88      315.59      6.37 o 
   5   6   4      233.57      246.53      8.08 o 
   6   6   4       27.48       22.23      4.41 o 
   7   6   4      215.91      213.03      7.93 o 
   8   6   4       16.71       17.96      5.16 o 
   9   6   4       33.98       29.50      5.37 o 
  10   6   4       14.82       19.71      5.47 o 
  11   6   4       55.25       53.35      6.15 o 
  -7   7   4       25.21       25.13      5.55 o 
  -6   7   4       59.58       71.24      7.25 o 
  -5   7   4       27.99       33.48      6.10 o 
  -4   7   4        3.08        0.50      5.57 o 
  -3   7   4       21.32       19.44      5.57 o 
  -2   7   4       48.26       52.84      5.30 o 
  -1   7   4       78.54       83.47      5.77 o 
   0   7   4      403.13      374.56      9.71 o 
   1   7   4      440.49      434.67     10.66 o 
   2   7   4      542.09      558.07      9.05 o 
   3   7   4     1027.42      967.48     13.38 o 
   4   7   4      427.27      431.16      9.06 o 
   5   7   4       71.72       66.74      6.43 o 
   6   7   4        0.13        3.63      4.40 o 
   7   7   4       10.00       11.91      4.92 o 
   8   7   4       39.57       32.80      5.73 o 
   9   7   4       42.77       48.93      5.70 o 
  10   7   4       16.75       12.83      5.45 o 
  11   7   4       55.59       65.05      6.48 o 
  -6   8   4        1.32        5.69      5.69 o 
  -5   8   4        0.06        4.23      5.63 o 
  -4   8   4       34.37       38.35      6.07 o 
  -3   8   4      269.03      253.60      8.72 o 
  -2   8   4      393.52      415.07     10.33 o 
  -1   8   4      322.63      324.95      8.29 o 
   0   8   4      258.38      260.91      9.50 o 
   1   8   4       36.59       45.53      5.49 o 
   2   8   4      387.25      366.19     10.64 o 
   3   8   4        0.32        3.52      5.31 o 
   4   8   4        1.57        9.49      5.25 o 
   5   8   4      145.48      138.51      6.83 o 
   6   8   4       38.62       30.27      5.22 o 
   7   8   4      168.34      175.29      7.39 o 
   8   8   4      176.97      178.03      7.89 o 
   9   8   4       52.71       59.22      6.65 o 
  10   8   4       13.85        5.45      5.61 o 
  11   8   4        3.44        7.50      5.72 o 
  -5   9   4       17.14       28.89      6.64 o 
  -4   9   4       60.59       73.25      6.76 o 
  -3   9   4       60.42       47.06      6.48 o 
  -2   9   4       85.87       91.06      6.47 o 
  -1   9   4      119.78      117.17      7.24 o 
   0   9   4        0.79        0.20      6.46 o 
   1   9   4        0.31        2.49      5.77 o 
   2   9   4      145.53      126.37      7.36 o 
   3   9   4       25.16       31.89      5.71 o 
   4   9   4      115.29      102.71      7.47 o 
   5   9   4      176.97      188.90      8.53 o 
   6   9   4      231.06      255.68      8.52 o 
   7   9   4      123.46      119.70      7.45 o 
   8   9   4       17.96       20.23      5.51 o 
   9   9   4        0.08        9.99      5.38 o 
  10   9   4        3.08        4.29      5.62 o 
  11   9   4        5.78        7.10      6.29 o 
  -4  10   4       24.50       27.82      6.38 o 
  -3  10   4        8.23        9.98      6.04 o 
  -2  10   4        0.04        3.53      5.37 o 
  -1  10   4        5.85       13.81      5.32 o 
   0  10   4       51.74       49.87      7.47 o 
   1  10   4      100.04       98.49      8.10 o 
   2  10   4      277.01      259.98      9.82 o 
   3  10   4      295.81      318.83     10.95 o 
   4  10   4       42.15       42.56      6.79 o 
   5  10   4       21.17       31.90      6.46 o 
   6  10   4       25.47       18.90      6.17 o 
   7  10   4        8.25        8.30      5.66 o 
   8  10   4       14.69       18.55      6.05 o 
   9  10   4       39.71       32.06      6.11 o 
  10  10   4       13.85       23.67      6.30 o 
  -2  11   4       34.83       21.04      6.74 o 
  -1  11   4       49.72       55.76      6.59 o 
   0  11   4       54.35       68.23      7.99 o 
   1  11   4       42.45       43.52      7.23 o 
   2  11   4       63.70       59.28      8.01 o 
   3  11   4       59.78       49.37      6.62 o 
   4  11   4        3.62        9.81      6.26 o 
   5  11   4        1.11        8.79      6.71 o 
   6  11   4       13.13       10.73      5.89 o 
   7  11   4       32.50       38.01      6.59 o 
   8  11   4       44.62       54.93      6.92 o 
   9  11   4       31.21       37.17      7.04 o 
   0  12   4        5.35        7.82      7.79 o 
   1  12   4        1.07        7.40      6.60 o 
   2  12   4        0.08        1.66      6.36 o 
   3  12   4        9.24       10.97      6.69 o 
   4  12   4       17.41       14.21      7.29 o 
   5  12   4       38.73       28.01      7.48 o 
   6  12   4       63.35       72.44      7.85 o 
   7  12   4       50.18       48.17      7.72 o 
   8  12   4       16.35       21.24      6.39 o 
   3  13   4       32.26       23.26      7.22 o 
   4  13   4       10.86       11.55      7.31 o 
   5  13   4       18.43       15.82      7.87 o 
  -5 -11   5        3.48        6.79      6.79 o 
  -4 -11   5        0.37        6.76      6.26 o 
  -3 -11   5       12.34       14.34      6.65 o 
  -2 -11   5       25.93       27.18      6.75 o 
  -7 -10   5        0.39       11.64      6.19 o 
  -6 -10   5        2.27        3.20      6.20 o 
  -5 -10   5       22.21       11.36      6.85 o 
  -4 -10   5       22.92       29.45      7.13 o 
  -3 -10   5       47.26       56.57      6.96 o 
  -2 -10   5       26.69       22.97      6.27 o 
  -1 -10   5        6.47        4.64      6.49 o 
   0 -10   5        9.13        1.27      7.00 o 
   1 -10   5        1.65        4.37      5.53 o 
  -9  -9   5        3.84        7.77      6.17 o 
  -8  -9   5        5.61        2.62      6.69 o 
  -7  -9   5       50.56       54.19      7.05 o 
  -6  -9   5       47.71       41.66      7.34 o 
  -5  -9   5       86.13       93.79      8.13 o 
  -4  -9   5       95.70       81.01      7.90 o 
  -3  -9   5       51.64       56.84      7.34 o 
  -2  -9   5        1.32        1.77      5.73 o 
  -1  -9   5        0.23        8.82      6.07 o 
   0  -9   5        0.53        0.46      6.27 o 
   1  -9   5       31.55       41.90      5.36 o 
   2  -9   5       28.10       20.49      5.52 o 
   3  -9   5       18.85       21.22      5.32 o 
  -9  -8   5        5.61        9.15      6.03 o 
  -8  -8   5       43.42       43.74      6.98 o 
  -7  -8   5      126.67      124.40      8.58 o 
  -6  -8   5      119.01      118.09      8.10 o 
  -5  -8   5       20.95       30.62      6.23 o 
  -4  -8   5       10.02        3.63      6.04 o 
  -3  -8   5       66.90       63.52      6.52 o 
  -2  -8   5       57.61       47.69      6.51 o 
  -1  -8   5      101.84       89.91      7.72 o 
   0  -8   5       98.90      100.51      7.93 o 
   1  -8   5       90.20       90.77      5.80 o 
   2  -8   5       22.47       22.51      5.06 o 
   3  -8   5       10.62       16.04      5.01 o 
   4  -8   5        9.32        9.90      5.14 o 
 -10  -7   5       54.89       55.08      7.22 o 
  -9  -7   5       53.41       53.87      7.11 o 
  -8  -7   5       97.16       84.26      7.21 o 
  -7  -7   5       35.66       33.51      6.23 o 
  -6  -7   5       97.72       86.27      7.54 o 
  -5  -7   5       22.85       27.20      6.11 o 
  -4  -7   5       97.54      108.16      7.86 o 
  -3  -7   5      157.37      164.21      8.12 o 
  -2  -7   5      320.44      306.65      9.74 o 
  -1  -7   5       55.80       48.19      5.86 o 
   0  -7   5      124.27      137.73      8.45 o 
   1  -7   5       93.20      105.14      5.76 o 
   2  -7   5        0.34        3.56      4.23 o 
   3  -7   5        2.40        4.64      4.64 o 
   4  -7   5       15.91       17.77      5.00 o 
   5  -7   5       15.61       20.25      5.12 o 
 -10  -6   5       17.17       18.14      5.87 o 
  -9  -6   5        3.71       14.34      6.03 o 
  -8  -6   5        0.39        0.96      5.21 o 
  -7  -6   5       42.13       47.55      6.16 o 
  -6  -6   5       41.64       38.16      6.33 o 
  -5  -6   5      221.67      226.02      9.11 o 
  -4  -6   5      242.68      255.73      9.54 o 
  -3  -6   5      265.28      259.60      8.56 o 
  -2  -6   5      211.57      206.72      7.49 o 
  -1  -6   5       11.13        9.49      5.07 o 
   0  -6   5        2.11        2.42      5.24 o 
   1  -6   5      314.81      346.62      6.89 o 
   2  -6   5       67.46       61.88      4.73 o 
   3  -6   5       84.57       87.73      5.53 o 
   4  -6   5      131.51      125.95      5.76 o 
   5  -6   5       89.43       92.59      7.06 o 
   6  -6   5       17.87       11.89      4.92 o 
 -11  -5   5        7.41        0.86      5.88 o 
 -10  -5   5        1.67        5.05      5.54 o 
  -9  -5   5       15.01       12.85      5.32 o 
  -8  -5   5      136.00      141.91      7.66 o 
  -7  -5   5      266.35      277.31      7.99 o 
  -6  -5   5      185.27      206.24      7.27 o 
  -5  -5   5      467.94      504.63     12.55 o 
  -4  -5   5      436.59      429.85      9.62 o 
  -3  -5   5       10.85       19.83      5.55 o 
  -2  -5   5        0.04        5.91      4.76 o 
  -1  -5   5       10.84       15.42      5.18 o 
   0  -5   5      227.36      207.42      8.71 o 
   1  -5   5      349.51      353.52      6.79 o 
   2  -5   5      179.90      189.92      6.96 o 
   3  -5   5       17.33       18.07      3.88 o 
   4  -5   5      138.51      137.29      6.97 o 
   5  -5   5      103.37      102.21      6.31 o 
   6  -5   5       16.84       12.84      5.49 o 
   7  -5   5        4.82        2.90      5.11 o 
 -11  -4   5       36.84       40.31      6.44 o 
 -10  -4   5       46.55       49.62      6.07 o 
  -9  -4   5       47.36       53.26      5.71 o 
  -8  -4   5      245.08      249.79      8.44 o 
  -7  -4   5      142.53      124.90      6.81 o 
  -6  -4   5      218.12      217.91      8.33 o 
  -5  -4   5        7.25       15.37      4.97 o 
  -4  -4   5       58.60       54.80      5.58 o 
  -3  -4   5      563.12      514.09      9.69 o 
  -2  -4   5      923.80      927.72     12.53 o 
  -1  -4   5      768.41      771.42      9.62 o 
   0  -4   5      343.00      323.41      8.55 o 
   1  -4   5      694.87      731.04      8.40 o 
   2  -4   5       93.16      101.64      5.08 o 
   3  -4   5       11.00       13.48      4.42 o 
   4  -4   5       76.49       75.24      6.00 o 
   5  -4   5       40.66       47.46      5.34 o 
   6  -4   5       27.20       24.82      5.38 o 
   7  -4   5       20.28       23.14      4.69 o 
   8  -4   5       65.69       63.36      6.33 o 
 -11  -3   5       36.81       31.57      6.62 o 
 -10  -3   5       59.49       64.91      6.90 o 
  -9  -3   5       24.07       24.98      5.60 o 
  -8  -3   5       81.31       88.05      5.29 o 
  -7  -3   5        8.51       16.36      4.90 o 
  -6  -3   5       14.60       14.67      4.69 o 
  -5  -3   5      106.67       97.11      6.18 o 
  -4  -3   5      776.48      860.02     11.56 o 
  -3  -3   5      368.07      326.50      7.38 o 
  -2  -3   5     1499.19     1356.43     12.33 o 
  -1  -3   5     1092.22     1084.31     12.06 o 
   0  -3   5      432.76      396.57      6.58 o 
   1  -3   5      172.66      167.37      4.19 o 
   2  -3   5       33.51       26.43      4.05 o 
   3  -3   5       23.38       22.13      3.99 o 
   4  -3   5       55.24       56.06      5.53 o 
   5  -3   5      301.93      312.51      9.00 o 
   6  -3   5       23.89       22.57      4.99 o 
   7  -3   5      122.58      124.34      6.84 o 
   8  -3   5       20.12       23.37      5.44 o 
   9  -3   5       26.09       26.59      6.02 o 
 -11  -2   5       16.70       11.33      5.88 o 
 -10  -2   5        0.23        3.25      5.64 o 
  -9  -2   5       38.14       41.27      5.73 o 
  -8  -2   5      104.99      120.52      6.68 o 
  -7  -2   5      179.16      199.31      6.88 o 
  -6  -2   5      264.51      274.89      7.79 o 
  -5  -2   5     1155.07     1267.71     14.36 o 
  -4  -2   5     1079.75     1042.28     12.08 o 
  -3  -2   5       51.33       50.84      4.96 o 
  -2  -2   5      357.81      327.57      5.09 o 
  -1  -2   5       81.23       74.82      3.40 o 
   0  -2   5      110.99      105.58      5.02 o 
   1  -2   5     2105.75     2198.16     11.88 o 
   2  -2   5      866.98      846.58      9.21 o 
   3  -2   5     1172.33     1121.39     11.25 o 
   4  -2   5      869.28      780.41     11.09 o 
   5  -2   5      349.97      332.97      9.33 o 
   6  -2   5        2.03        0.31      4.80 o 
   7  -2   5        1.61        6.80      4.60 o 
   8  -2   5        2.04        2.13      4.81 o 
   9  -2   5        5.30        2.13      5.68 o 
 -11  -1   5        3.55        3.04      6.43 o 
 -10  -1   5       25.24       20.96      6.03 o 
  -9  -1   5      134.57      129.50      7.86 o 
  -8  -1   5      251.73      246.59      8.74 o 
  -7  -1   5      264.76      255.29      8.10 o 
  -6  -1   5      248.33      262.71      6.92 o 
  -5  -1   5      252.27      258.34      7.98 o 
  -4  -1   5      209.47      199.50      5.90 o 
  -3  -1   5        0.80        2.27      3.50 o 
  -2  -1   5      614.22      635.35      6.87 o 
  -1  -1   5       21.54       20.93      2.66 o 
   0  -1   5     2128.61     2135.97     11.51 o 
   1  -1   5      829.79      806.50      7.80 o 
   2  -1   5     1131.10     1219.51      9.55 o 
   3  -1   5       35.73       36.57      4.04 o 
   4  -1   5      217.64      210.89      7.04 o 
   5  -1   5        4.34        1.94      5.02 o 
   6  -1   5        0.29        0.71      4.99 o 
   7  -1   5       73.78       63.65      6.58 o 
   8  -1   5       66.41       59.77      6.01 o 
   9  -1   5       48.62       49.25      6.19 o 
  10  -1   5       39.74       50.05      6.90 o 
 -10   0   5       67.52       65.10      6.74 o 
  -9   0   5       17.32       24.45      4.21 o 
  -8   0   5      274.58      252.07      6.42 o 
  -7   0   5       86.40       74.02      4.65 o 
  -6   0   5       51.04       53.80      3.52 o 
  -5   0   5      236.05      219.17     14.18 o 
  -4   0   5      803.13      809.60      7.57 o 
  -3   0   5      989.53      931.97     29.43 o 
  -2   0   5     3183.65     3290.13     51.32 o 
  -1   0   5     5939.53     4923.35    453.06 o 
   0   0   5       74.21       67.94      7.72 o 
   1   0   5      224.92      242.71      3.31 o 
   2   0   5      155.08      155.13      2.93 o 
   3   0   5        0.98        0.23      2.18 o 
   4   0   5       97.01      100.47      4.09 o 
   5   0   5      760.19      705.91      7.10 o 
   6   0   5      285.56      310.75      5.94 o 
   7   0   5      502.41      540.24     20.23 o 
   8   0   5      161.08      135.65      9.19 o 
   9   0   5       61.75       73.80     10.14 o 
  10   0   5        4.09        3.90      6.36 o 
 -10   1   5        5.23       14.25      6.09 o 
  -9   1   5        6.97       12.00      6.11 o 
  -8   1   5        2.67        2.95      5.38 o 
  -7   1   5       21.59       15.33      4.79 o 
  -6   1   5      114.75      123.07      6.83 o 
  -5   1   5      945.96     1047.44     12.97 o 
  -4   1   5     1548.99     1526.66     13.41 o 
  -3   1   5       49.19       52.48      3.78 o 
  -2   1   5      925.33      832.61      7.85 o 
  -1   1   5      336.09      322.05      5.22 o 
   0   1   5      986.28      997.38      8.01 o 
   1   1   5      268.53      282.00      4.93 o 
   2   1   5     2986.60     2857.36     14.37 o 
   3   1   5      569.04      588.93      7.83 o 
   4   1   5      697.69      703.80      8.71 o 
   5   1   5      302.83      304.40      7.59 o 
   6   1   5        1.87        7.28      4.57 o 
   7   1   5       78.03       90.29      5.56 o 
   8   1   5       62.10       68.85      6.92 o 
   9   1   5        0.12        1.72      5.21 o 
  10   1   5        0.16        2.53      5.56 o 
  11   1   5       38.81       37.85      7.04 o 
 -10   2   5       11.68        3.66      6.34 o 
  -9   2   5       38.30       36.89      6.29 o 
  -8   2   5       95.26       97.43      6.91 o 
  -7   2   5      272.87      249.43      8.95 o 
  -6   2   5      214.30      201.04      7.62 o 
  -5   2   5      304.06      303.44      8.96 o 
  -4   2   5      529.82      551.88      8.17 o 
  -3   2   5      285.56      293.53      6.27 o 
  -2   2   5     1068.72     1099.21      9.59 o 
  -1   2   5      576.33      525.41      6.49 o 
   0   2   5     4703.40     4777.68     95.56 o 
   1   2   5     2754.14     2876.75     57.39 o 
   2   2   5     1419.85     1510.91     12.03 o 
   3   2   5     1796.77     1711.68     12.79 o 
   4   2   5     2832.58     2966.08     18.11 o 
   5   2   5       79.04       82.40      5.84 o 
   6   2   5        7.30        2.34      4.26 o 
   7   2   5       33.76       26.22      4.99 o 
   8   2   5       34.40       30.62      5.30 o 
   9   2   5      105.80      121.33      7.38 o 
  10   2   5       58.17       66.65      7.53 o 
  11   2   5       33.46       27.68      6.39 o 
  -9   3   5       32.26       27.11      6.18 o 
  -8   3   5      149.74      134.12      8.03 o 
  -7   3   5       34.13       39.76      5.11 o 
  -6   3   5        3.30        9.23      5.09 o 
  -5   3   5        7.93        8.44      5.44 o 
  -4   3   5       72.74       68.32      5.49 o 
  -3   3   5     1111.53     1074.08     11.66 o 
  -2   3   5      165.70      170.93      5.19 o 
  -1   3   5      985.65     1047.64      9.38 o 
   0   3   5      993.98     1080.21     11.14 o 
   1   3   5      457.07      487.95      7.13 o 
   2   3   5      315.62      304.71      5.14 o 
   3   3   5        3.62        2.66      4.26 o 
   4   3   5       58.00       53.18      4.30 o 
   5   3   5      278.93      275.57      7.74 o 
   6   3   5      934.35      993.36     11.59 o 
   7   3   5      259.52      261.60      8.09 o 
   8   3   5      128.29      109.12      6.41 o 
   9   3   5       27.42       32.10      5.67 o 
  10   3   5       29.87       27.14      6.23 o 
  11   3   5       14.01       23.03      6.07 o 
  -9   4   5        1.64        6.11      6.11 o 
  -8   4   5       21.29       12.98      5.50 o 
  -7   4   5        0.22        2.99      5.30 o 
  -6   4   5      117.77      107.87      7.37 o 
  -5   4   5      275.63      278.94      8.61 o 
  -4   4   5      808.05      823.65     12.65 o 
  -3   4   5      504.43      471.09      8.72 o 
  -2   4   5     1424.28     1409.30     13.03 o 
  -1   4   5      934.90      886.08     11.13 o 
   0   4   5      226.52      219.36      5.42 o 
   1   4   5       53.87       50.40      3.88 o 
   2   4   5      272.42      299.34      5.20 o 
   3   4   5     1078.19     1192.35     11.10 o 
   4   4   5      311.64      306.14      7.67 o 
   5   4   5      964.03      883.94     11.37 o 
   6   4   5       68.59       78.05      5.09 o 
   7   4   5     1262.07     1275.78     16.13 o 
   8   4   5      540.38      510.39     10.70 o 
   9   4   5        3.41        8.72      4.97 o 
  10   4   5        1.29        8.52      5.36 o 
  11   4   5       12.94       16.55      5.92 o 
  -8   5   5       26.85       30.18      5.79 o 
  -7   5   5       33.94       40.77      6.13 o 
  -6   5   5      137.98      131.29      7.85 o 
  -5   5   5      257.54      254.98      9.35 o 
  -4   5   5      327.41      319.03      8.37 o 
  -3   5   5       39.49       35.42      5.29 o 
  -2   5   5       94.82       92.57      5.27 o 
  -1   5   5       24.40       18.87      5.32 o 
   0   5   5     1407.92     1505.37     14.10 o 
   1   5   5      628.52      639.22      8.34 o 
   2   5   5      353.90      339.27      6.43 o 
   3   5   5      494.06      544.39      8.77 o 
   4   5   5     2285.41     2263.36     15.48 o 
   5   5   5       22.33       26.60      5.30 o 
   6   5   5        6.08        5.41      4.40 o 
   7   5   5        3.03        0.58      4.68 o 
   8   5   5        7.64        4.31      5.07 o 
   9   5   5       79.84       70.31      7.03 o 
  10   5   5       28.99       30.33      5.37 o 
  11   5   5       82.91       85.16      7.39 o 
  -7   6   5       29.74       30.80      6.06 o 
  -6   6   5       24.98       29.27      6.12 o 
  -5   6   5        9.24        0.53      5.35 o 
  -4   6   5        1.57       10.04      4.91 o 
  -3   6   5      100.52      109.98      5.86 o 
  -2   6   5      136.50      130.14      7.05 o 
  -1   6   5      755.67      784.21     10.96 o 
   0   6   5     1844.04     1880.33     19.33 o 
   1   6   5     1024.06     1050.73     11.71 o 
   2   6   5      735.48      700.11     11.07 o 
   3   6   5      430.94      419.34      7.53 o 
   4   6   5       51.44       53.20      5.09 o 
   5   6   5       50.65       45.76      5.20 o 
   6   6   5       52.58       49.32      4.97 o 
   7   6   5       34.86       37.74      4.77 o 
   8   6   5      155.41      147.37      7.69 o 
   9   6   5       92.46      100.42      7.22 o 
  10   6   5      104.43      102.52      7.75 o 
  11   6   5       61.36       54.66      6.65 o 
  -7   7   5        1.56        3.27      5.70 o 
  -6   7   5        7.52        4.08      6.10 o 
  -5   7   5       13.72       12.41      6.08 o 
  -4   7   5      146.55      136.45      7.78 o 
  -3   7   5      324.99      358.08      9.84 o 
  -2   7   5      204.85      221.73      7.12 o 
  -1   7   5      380.81      351.48      8.66 o 
   0   7   5       13.08       13.47      5.71 o 
   1   7   5        2.60        0.13      5.37 o 
   2   7   5       36.94       47.03      6.23 o 
   3   7   5      113.99      123.54      6.21 o 
   4   7   5      218.49      226.30      7.75 o 
   5   7   5      265.17      235.03      8.13 o 
   6   7   5      436.43      459.58      8.75 o 
   7   7   5      432.15      411.54     10.80 o 
   8   7   5      200.87      205.31      7.30 o 
   9   7   5        0.50        0.35      4.97 o 
  10   7   5        3.69        0.96      5.33 o 
  11   7   5        0.06        0.62      5.23 o 
  -6   8   5       46.20       54.02      7.16 o 
  -5   8   5       28.46       20.90      6.02 o 
  -4   8   5       73.40       80.23      6.76 o 
  -3   8   5       50.56       56.13      6.36 o 
  -2   8   5       71.66       69.66      6.77 o 
  -1   8   5        4.30        0.83      4.86 o 
   0   8   5      179.26      174.79      9.41 o 
   1   8   5      137.83      139.59      7.37 o 
   2   8   5      121.93      113.81      6.68 o 
   3   8   5      760.11      800.34     13.62 o 
   4   8   5      596.51      628.98     11.19 o 
   5   8   5      201.37      200.93      8.28 o 
   6   8   5       64.77       61.43      5.62 o 
   7   8   5      208.36      210.15      7.98 o 
   8   8   5       59.61       59.29      6.05 o 
   9   8   5        4.97        1.45      5.12 o 
  10   8   5        2.98        9.42      5.35 o 
  11   8   5       23.18       27.63      6.06 o 
  -5   9   5       30.25       30.26      6.70 o 
  -4   9   5        7.79        4.49      5.79 o 
  -3   9   5        1.00        3.20      5.56 o 
  -2   9   5       13.44       13.59      5.71 o 
  -1   9   5      119.78      127.99      7.33 o 
   0   9   5      430.04      411.07     11.88 o 
   1   9   5      400.38      430.08     11.25 o 
   2   9   5      120.75      119.92      7.55 o 
   3   9   5       45.32       48.26      5.71 o 
   4   9   5        4.91        6.74      5.74 o 
   5   9   5        7.53       10.64      5.30 o 
   6   9   5        0.50        6.28      5.01 o 
   7   9   5       27.80       31.30      6.30 o 
   8   9   5       49.78       52.48      6.17 o 
   9   9   5       84.44       84.84      7.36 o 
  10   9   5       84.25       80.96      7.10 o 
  11   9   5       51.76       54.14      6.79 o 
  -4  10   5        4.63        1.29      5.80 o 
  -3  10   5       33.00       37.70      6.71 o 
  -2  10   5       58.64       61.00      7.21 o 
  -1  10   5       93.64       92.55      6.71 o 
   0  10   5       65.45       65.02      7.78 o 
   1  10   5       34.39       34.19      7.04 o 
   2  10   5       74.57       60.89      7.30 o 
   3  10   5        0.37        3.58      6.26 o 
   4  10   5      112.79      116.82      8.59 o 
   5  10   5      112.11      106.53      7.82 o 
   6  10   5       94.31       83.63      7.07 o 
   7  10   5       70.37       72.54      6.79 o 
   8  10   5       60.10       66.85      6.68 o 
   9  10   5       24.35       24.68      6.85 o 
  10  10   5       29.61       18.31      6.21 o 
  -2  11   5       25.39       14.83      6.32 o 
  -1  11   5       24.53       14.76      6.08 o 
   0  11   5        0.56        7.46      7.46 o 
   1  11   5       25.09       33.10      7.03 o 
   2  11   5       36.80       43.89      7.41 o 
   3  11   5      178.61      157.55      9.53 o 
   4  11   5      136.46      134.73      8.88 o 
   5  11   5       90.59       97.50      8.35 o 
   6  11   5       73.34       61.78      7.41 o 
   7  11   5       24.99       21.54      6.61 o 
   8  11   5        7.34       13.89      5.81 o 
   9  11   5        0.55        6.30      6.30 o 
   0  12   5       34.28       37.72      8.62 o 
   1  12   5       38.23       29.53      7.76 o 
   2  12   5       35.19       49.31      7.27 o 
   3  12   5       69.95       79.78      8.34 o 
   4  12   5       22.04       25.83      7.20 o 
   5  12   5       10.74        9.15      6.62 o 
   6  12   5       14.34        9.99      6.47 o 
   7  12   5        0.34        7.05      7.05 o 
   8  12   5       11.44        5.95      6.49 o 
   3  13   5        0.35        2.90      6.56 o 
   4  13   5       12.83       10.54      7.44 o 
   5  13   5       21.88       13.38      7.55 o 
  -6 -10   6       55.35       60.57      7.23 o 
  -5 -10   6       25.22       28.58      7.77 o 
  -4 -10   6       36.58       45.69      7.29 o 
  -3 -10   6       29.36       21.73      6.93 o 
  -2 -10   6        5.54       13.39      6.22 o 
  -1 -10   6        1.88        2.44      7.46 o 
   0 -10   6       10.57        3.24      7.16 o 
  -8  -9   6       45.95       44.16      7.41 o 
  -7  -9   6       36.58       23.76      7.45 o 
  -6  -9   6       20.81       15.62      6.66 o 
  -5  -9   6        9.75        9.69      6.76 o 
  -4  -9   6        3.76        3.95      6.36 o 
  -3  -9   6        9.54        7.11      5.96 o 
  -2  -9   6       77.89       87.83      7.70 o 
  -1  -9   6       16.96       25.29      6.74 o 
   0  -9   6       30.43       35.31      7.44 o 
   1  -9   6       36.52       42.45      5.23 o 
   2  -9   6       15.76       10.43      4.98 o 
  -9  -8   6       14.75       13.26      6.72 o 
  -8  -8   6       29.03       18.76      6.59 o 
  -7  -8   6        0.49        4.63      6.07 o 
  -6  -8   6        1.06        6.95      6.16 o 
  -5  -8   6       33.75       34.10      7.33 o 
  -4  -8   6      121.05      120.10      8.45 o 
  -3  -8   6      165.30      151.22      9.55 o 
  -2  -8   6      137.52      139.83      7.98 o 
  -1  -8   6       75.63       84.79      8.74 o 
   0  -8   6       46.33       39.31      7.18 o 
   1  -8   6       17.14        8.41      5.43 o 
   2  -8   6        2.97        0.00      4.98 o 
   3  -8   6        7.22        5.92      5.09 o 
   4  -8   6       11.18        5.39      5.27 o 
 -10  -7   6        0.05        0.20      5.60 o 
  -9  -7   6        1.55        4.03      6.12 o 
  -8  -7   6       43.44       39.04      7.22 o 
  -7  -7   6       96.46       92.52      8.41 o 
  -6  -7   6       49.51       50.54      6.64 o 
  -5  -7   6       85.59       84.21      8.16 o 
  -4  -7   6      245.85      258.52      9.83 o 
  -3  -7   6      384.56      377.93     11.45 o 
  -2  -7   6       49.45       52.27      6.62 o 
  -1  -7   6       12.03       11.75      5.91 o 
   0  -7   6        4.92        6.02      5.85 o 
   1  -7   6       53.79       61.74      5.14 o 
   2  -7   6       83.79       92.47      5.75 o 
   3  -7   6       19.39       18.71      4.86 o 
   4  -7   6       14.28       12.74      5.04 o 
   5  -7   6       11.18       17.85      4.77 o 
 -10  -6   6       28.77       16.55      6.52 o 
  -9  -6   6       35.16       39.93      6.35 o 
  -8  -6   6      181.34      162.65      8.44 o 
  -7  -6   6      235.40      231.00      9.54 o 
  -6  -6   6      297.73      305.08     10.59 o 
  -5  -6   6       30.64       38.29      6.78 o 
  -4  -6   6       55.53       56.38      6.63 o 
  -3  -6   6       13.42       22.09      5.97 o 
  -2  -6   6        1.83        5.34      5.34 o 
  -1  -6   6       29.90       41.05      6.50 o 
   0  -6   6      214.85      192.62      9.62 o 
   1  -6   6      289.10      276.94      7.02 o 
   2  -6   6      154.51      134.59      5.99 o 
   3  -6   6       79.28       86.15      5.89 o 
   4  -6   6        6.31        8.28      4.66 o 
   5  -6   6        1.35        2.87      4.60 o 
   6  -6   6        5.91        9.34      4.91 o 
 -10  -5   6       48.71       42.07      6.73 o 
  -9  -5   6       40.86       38.41      6.42 o 
  -8  -5   6       75.47       83.05      5.98 o 
  -7  -5   6        4.37        9.41      5.49 o 
  -6  -5   6       19.64       18.89      5.33 o 
  -5  -5   6        4.91        3.01      5.50 o 
  -4  -5   6      507.17      467.82     11.77 o 
  -3  -5   6      374.36      395.80     10.42 o 
  -2  -5   6      279.84      275.42      8.48 o 
  -1  -5   6      305.72      320.28      9.63 o 
   0  -5   6      361.83      320.96      9.98 o 
   1  -5   6      400.24      397.15      8.66 o 
   2  -5   6       20.76       18.35      4.34 o 
   3  -5   6       37.24       38.15      4.97 o 
   4  -5   6        0.35        4.74      4.74 o 
   5  -5   6       76.21       80.15      5.72 o 
   6  -5   6       12.45        6.01      5.05 o 
   7  -5   6       39.47       40.83      5.42 o 
 -10  -4   6        9.22       15.01      5.27 o 
  -9  -4   6        7.41       12.88      4.97 o 
  -8  -4   6        0.64        4.72      4.72 o 
  -7  -4   6       38.44       41.52      5.48 o 
  -6  -4   6      117.16      134.32      6.97 o 
  -5  -4   6      575.10      554.89     11.45 o 
  -4  -4   6     1087.89     1148.22     14.84 o 
  -3  -4   6     1500.29     1551.41     17.17 o 
  -2  -4   6      344.76      366.33      7.88 o 
  -1  -4   6        1.74        2.00      4.98 o 
   0  -4   6       30.52       26.61      5.06 o 
   1  -4   6       57.59       52.20      4.62 o 
   2  -4   6       22.60       26.18      4.29 o 
   3  -4   6        1.45        5.39      4.36 o 
   4  -4   6      230.61      244.46      7.85 o 
   5  -4   6      222.61      202.37      7.83 o 
   6  -4   6       52.58       55.75      5.80 o 
   7  -4   6       12.39       15.57      5.02 o 
   8  -4   6        2.37        1.41      4.92 o 
 -10  -3   6       17.62       21.17      5.54 o 
  -9  -3   6       45.74       50.66      5.66 o 
  -8  -3   6      212.20      202.50      7.83 o 
  -7  -3   6      401.64      412.45     10.01 o 
  -6  -3   6      378.91      360.47      9.06 o 
  -5  -3   6      122.52      113.09      6.97 o 
  -4  -3   6      654.97      736.34     11.57 o 
  -3  -3   6      141.09      131.16      5.82 o 
  -2  -3   6       52.41       54.02      4.11 o 
  -1  -3   6      130.54      128.26      6.34 o 
   0  -3   6      788.85      797.24     10.34 o 
   1  -3   6     1195.83     1121.09     10.87 o 
   2  -3   6      784.43      783.56      9.46 o 
   3  -3   6       19.45       16.80      5.04 o 
   4  -3   6      101.39      104.94      5.04 o 
   5  -3   6       28.56       28.48      5.70 o 
   6  -3   6       37.85       30.45      5.46 o 
   7  -3   6       13.29       15.41      4.75 o 
   8  -3   6       23.75       18.79      5.15 o 
   9  -3   6       10.89       16.29      5.23 o 
 -10  -2   6       75.89       72.14      7.49 o 
  -9  -2   6       34.38       36.94      5.33 o 
  -8  -2   6      155.27      145.97      6.67 o 
  -7  -2   6      169.48      152.90      7.51 o 
  -6  -2   6       84.96       77.33      5.48 o 
  -5  -2   6       88.06       77.33      5.73 o 
  -4  -2   6        4.49        3.12      4.73 o 
  -3  -2   6      340.75      309.54      6.67 o 
  -2  -2   6      552.57      569.11      8.83 o 
  -1  -2   6     2391.00     2260.29     15.65 o 
   0  -2   6      734.66      809.14      9.79 o 
   1  -2   6     1280.92     1337.78     10.26 o 
   2  -2   6      143.18      127.14      5.08 o 
   3  -2   6       49.26       60.49      4.87 o 
   4  -2   6       21.02       27.94      4.79 o 
   5  -2   6       44.22       36.59      5.39 o 
   6  -2   6        7.82        4.33      4.57 o 
   7  -2   6       47.35       57.11      5.57 o 
   8  -2   6       69.50       62.02      6.12 o 
   9  -2   6       56.04       51.67      6.79 o 
 -10  -1   6       18.75       17.56      6.44 o 
  -9  -1   6       22.22       19.37      5.57 o 
  -8  -1   6        5.38        3.04      4.94 o 
  -7  -1   6       43.86       47.18      5.76 o 
  -6  -1   6      482.37      536.28      8.96 o 
  -5  -1   6      449.41      448.98      9.99 o 
  -4  -1   6     2641.62     2649.86     20.69 o 
  -3  -1   6     2250.45     2399.22     17.18 o 
  -2  -1   6      333.52      305.92      5.92 o 
  -1  -1   6      553.57      521.48      8.34 o 
   0  -1   6     1337.63     1293.46     10.57 o 
   1  -1   6      735.48      765.43      6.51 o 
   2  -1   6      304.35      305.11      5.31 o 
   3  -1   6       52.77       54.51      4.66 o 
   4  -1   6      570.11      532.97     10.52 o 
   5  -1   6      590.53      592.60     10.88 o 
   6  -1   6      151.07      132.61      7.78 o 
   7  -1   6       13.17       19.51      4.75 o 
   8  -1   6       52.78       54.88      5.85 o 
   9  -1   6        0.13        5.18      5.18 o 
  10  -1   6        5.48        9.61      5.98 o 
 -10   0   6        7.71        1.72      4.33 o 
  -9   0   6        5.51        5.81      3.96 o 
  -8   0   6       13.56        9.50      4.10 o 
  -7   0   6      201.49      197.09     20.15 o 
  -6   0   6      209.24      212.04      5.81 o 
  -5   0   6      561.81      579.04      7.70 o 
  -4   0   6     2283.71     2435.56     18.98 o 
  -3   0   6      419.90      412.49      9.05 o 
  -2   0   6      431.14      384.74      9.84 o 
  -1   0   6       10.45       13.00      1.78 o 
   0   0   6       45.72       42.09      2.72 o 
   1   0   6     2618.05     2711.75     88.60 o 
   2   0   6      138.76      130.41      6.20 o 
   3   0   6        4.00        4.31      2.35 o 
   4   0   6      337.91      338.29      4.26 o 
   5   0   6      513.21      521.83      8.19 o 
   6   0   6       95.95       87.51      6.83 o 
   7   0   6        2.13        2.41      3.46 o 
   8   0   6        2.89        2.50      3.51 o 
   9   0   6       14.65       21.44      3.87 o 
  10   0   6       17.08       23.44      4.36 o 
 -10   1   6       32.42       22.20      6.98 o 
  -9   1   6       27.83       24.04      5.87 o 
  -8   1   6      149.08      140.46      7.46 o 
  -7   1   6       60.78       62.05      5.86 o 
  -6   1   6      153.66      171.17      7.14 o 
  -5   1   6      314.23      314.70      7.44 o 
  -4   1   6      160.74      142.69      6.97 o 
  -3   1   6     1111.02     1156.04     11.33 o 
  -2   1   6     3729.72     3763.57     15.79 o 
  -1   1   6     2252.29     2220.23     12.57 o 
   0   1   6     3688.02     3696.63     76.58 o 
   1   1   6     2872.60     2971.26     67.39 o 
   2   1   6     1660.51     1788.49     11.90 o 
   3   1   6      261.19      263.26      5.54 o 
   4   1   6      355.12      365.03      7.87 o 
   5   1   6        6.53        5.30      5.03 o 
   6   1   6        0.41        4.72      4.72 o 
   7   1   6       72.82       65.57      5.54 o 
   8   1   6      168.00      175.11      7.80 o 
   9   1   6       63.94       71.90      6.99 o 
  10   1   6       30.92       31.32      6.09 o 
  -9   2   6       16.13       16.89      5.95 o 
  -8   2   6        4.00        0.67      5.18 o 
  -7   2   6        8.00       11.78      5.18 o 
  -6   2   6      121.55      120.21      6.81 o 
  -5   2   6        7.25        0.90      4.96 o 
  -4   2   6      282.94      299.31      8.83 o 
  -3   2   6      305.65      300.71      5.89 o 
  -2   2   6      414.03      397.49      7.77 o 
  -1   2   6     6284.67     6468.76     97.52 o 
   0   2   6     5192.13     5168.76    101.07 o 
   1   2   6      218.94      216.08      4.76 o 
   2   2   6       12.55       14.90      3.31 o 
   3   2   6       41.22       44.52      3.82 o 
   4   2   6      278.92      257.21      7.61 o 
   5   2   6      507.36      517.64     10.25 o 
   6   2   6       22.34       25.70      4.74 o 
   7   2   6       13.03        5.32      4.94 o 
   8   2   6      251.38      225.64      9.49 o 
   9   2   6       29.68       32.63      5.65 o 
  10   2   6       20.61       21.30      6.30 o 
  11   2   6        0.15        5.82      5.82 o 
  -9   3   6        0.09        3.06      5.61 o 
  -8   3   6       26.45       28.19      6.10 o 
  -7   3   6       70.40       66.37      6.22 o 
  -6   3   6      108.22      111.48      6.85 o 
  -5   3   6      527.49      517.11     11.40 o 
  -4   3   6     1744.51     1621.52     16.15 o 
  -3   3   6      360.31      354.00      8.00 o 
  -2   3   6       85.40       87.01      5.09 o 
  -1   3   6     1442.31     1438.99     10.96 o 
   0   3   6      160.24      156.91      5.19 o 
   1   3   6      858.29      865.81      9.21 o 
   2   3   6     2268.05     2274.62     14.92 o 
   3   3   6      514.97      572.09      9.80 o 
   4   3   6     1664.61     1721.45     14.13 o 
   5   3   6      849.62      859.32     12.50 o 
   6   3   6      377.10      383.66      9.44 o 
   7   3   6        8.74        5.19      5.05 o 
   8   3   6       38.30       33.85      5.39 o 
   9   3   6       10.42       18.05      5.33 o 
  10   3   6        0.34        4.25      5.53 o 
  11   3   6       38.47       34.44      6.12 o 
  -9   4   6       12.14        5.80      5.95 o 
  -8   4   6       26.32       21.93      5.87 o 
  -7   4   6       47.44       37.73      6.00 o 
  -6   4   6      116.58      133.60      7.61 o 
  -5   4   6      121.08      135.40      6.74 o 
  -4   4   6       90.27       91.15      6.30 o 
  -3   4   6      119.61      104.60      5.98 o 
  -2   4   6       52.32       53.52      5.45 o 
  -1   4   6      515.19      540.96      8.53 o 
   0   4   6      299.87      330.92      9.19 o 
   1   4   6     1629.95     1734.72     11.39 o 
   2   4   6      796.04      734.73     11.41 o 
   3   4   6     1969.16     2042.72     14.80 o 
   4   4   6      179.69      194.74      5.78 o 
   5   4   6       19.61       27.16      4.73 o 
   6   4   6       58.05       57.86      5.75 o 
   7   4   6        1.12        0.57      5.11 o 
   8   4   6      146.47      145.87      7.58 o 
   9   4   6       27.62       24.42      5.66 o 
  10   4   6       68.43       76.86      7.29 o 
  11   4   6       35.96       25.96      6.36 o 
  -8   5   6        2.11        2.81      5.57 o 
  -7   5   6        6.30        3.42      5.44 o 
  -6   5   6        1.50        5.29      5.58 o 
  -5   5   6       15.20        5.47      5.45 o 
  -4   5   6       28.18       19.77      5.88 o 
  -3   5   6      311.26      306.69      7.99 o 
  -2   5   6     1268.21     1243.79     14.97 o 
  -1   5   6     2674.45     2765.52     18.53 o 
   0   5   6     3604.63     3699.86     24.64 o 
   1   5   6        3.07        6.26      4.62 o 
   2   5   6      505.04      472.45      7.16 o 
   3   5   6       17.14       21.12      4.52 o 
   4   5   6        3.86        4.46      4.83 o 
   5   5   6      147.97      141.04      7.15 o 
   6   5   6      185.37      172.05      6.80 o 
   7   5   6      365.98      338.50      9.88 o 
   8   5   6      201.35      191.53      7.52 o 
   9   5   6       41.22       43.79      5.98 o 
  10   5   6       51.55       64.61      6.38 o 
  11   5   6       29.83       23.37      6.98 o 
  -7   6   6        1.69        4.01      5.72 o 
  -6   6   6       39.37       39.20      6.25 o 
  -5   6   6       81.54       90.36      7.39 o 
  -4   6   6      170.79      150.91      7.33 o 
  -3   6   6       64.16       69.33      6.21 o 
  -2   6   6       80.94       74.78      5.72 o 
  -1   6   6      842.98      837.97     11.62 o 
   0   6   6        2.44        5.18      6.52 o 
   1   6   6      134.05      134.32      6.69 o 
   2   6   6      278.21      268.09      7.60 o 
   3   6   6      873.18      971.80     11.86 o 
   4   6   6      904.45      916.81     11.33 o 
   5   6   6      336.67      340.45      9.75 o 
   6   6   6      134.91      151.07      5.54 o 
   7   6   6       33.90       30.01      5.26 o 
   8   6   6       64.78       76.45      5.80 o 
   9   6   6        0.60        3.05      5.14 o 
  10   6   6        3.42        5.87      5.31 o 
  11   6   6        6.10       12.57      5.60 o 
  -7   7   6       30.56       31.05      6.11 o 
  -6   7   6       20.62       26.36      6.34 o 
  -5   7   6       50.55       45.99      6.37 o 
  -4   7   6       57.82       52.18      6.78 o 
  -3   7   6        4.74        4.95      5.19 o 
  -2   7   6       26.77       17.34      5.35 o 
  -1   7   6        3.10        5.52      4.59 o 
   0   7   6       90.90       76.76      6.99 o 
   1   7   6      796.94      859.05     12.82 o 
   2   7   6     1379.14     1368.89     15.12 o 
   3   7   6      943.53     1053.58     13.39 o 
   4   7   6      582.73      614.82     10.86 o 
   5   7   6       51.84       48.40      5.57 o 
   6   7   6       50.77       51.16      6.14 o 
   7   7   6        8.02        7.44      5.80 o 
   8   7   6        6.14        5.43      4.98 o 
   9   7   6       23.41       16.82      5.62 o 
  10   7   6       32.57       28.30      5.49 o 
  11   7   6       44.94       44.45      6.21 o 
  -6   8   6        9.21        9.46      6.05 o 
  -5   8   6        1.28        0.22      5.62 o 
  -4   8   6       10.18       16.22      5.82 o 
  -3   8   6       44.71       50.83      5.83 o 
  -2   8   6      121.67      126.30      7.48 o 
  -1   8   6      219.99      220.45      7.99 o 
   0   8   6      300.76      300.43     11.25 o 
   1   8   6       25.10       21.63      6.06 o 
   2   8   6      171.03      178.85      7.30 o 
   3   8   6      191.71      199.14      8.25 o 
   4   8   6        0.03        5.19      5.19 o 
   5   8   6      112.69       98.97      6.85 o 
   6   8   6      265.16      247.44      9.24 o 
   7   8   6      192.14      173.75      7.84 o 
   8   8   6      128.94      137.11      6.90 o 
   9   8   6       39.58       36.33      5.97 o 
  10   8   6       41.15       43.00      6.10 o 
  11   8   6       21.77       19.25      5.83 o 
  -5   9   6       11.36       12.41      6.02 o 
  -4   9   6       34.93       38.70      6.81 o 
  -3   9   6       64.05       65.30      6.75 o 
  -2   9   6       71.64       65.25      6.63 o 
  -1   9   6      166.22      185.76      7.70 o 
   0   9   6      155.53      159.15     10.16 o 
   1   9   6        6.19        7.59      6.34 o 
   2   9   6        7.44        1.22      5.85 o 
   3   9   6       67.28       60.11      7.25 o 
   4   9   6      199.41      198.11      7.98 o 
   5   9   6       95.96      103.40      7.80 o 
   6   9   6      279.42      286.51      8.34 o 
   7   9   6      121.63      106.60      7.38 o 
   8   9   6       76.10       81.06      6.85 o 
   9   9   6        4.82        5.98      5.98 o 
  10   9   6        1.24        1.63      5.84 o 
  -3  10   6       22.38       31.23      6.52 o 
  -2  10   6       19.21       15.38      6.03 o 
  -1  10   6        6.07        8.15      5.34 o 
   0  10   6       58.34       74.46      8.33 o 
   1  10   6      119.12      114.75      8.72 o 
   2  10   6       82.60       83.56      7.55 o 
   3  10   6      205.10      227.77     10.23 o 
   4  10   6      177.89      197.99      9.40 o 
   5  10   6       52.98       47.23      7.38 o 
   6  10   6       14.55       12.65      5.41 o 
   7  10   6        0.09        0.26      5.64 o 
   8  10   6        1.72        0.58      5.72 o 
   9  10   6       26.73       23.62      6.11 o 
  10  10   6       37.86       32.23      6.77 o 
  -2  11   6        2.16        9.05      5.97 o 
  -1  11   6        7.54        5.95      6.36 o 
   0  11   6       38.59       50.41      8.45 o 
   1  11   6       66.14       70.99      8.04 o 
   2  11   6      126.99      125.78      8.82 o 
   3  11   6       95.30       93.82      8.31 o 
   4  11   6       34.06       36.32      7.48 o 
   5  11   6        0.62       13.57      6.62 o 
   6  11   6        6.58       11.99      6.25 o 
   7  11   6       35.83       37.34      7.31 o 
   8  11   6       38.45       35.56      6.75 o 
   9  11   6       22.10       22.30      6.26 o 
   0  12   6       20.03       23.36      8.46 o 
   1  12   6        3.06        8.66      6.73 o 
   2  12   6       10.10        0.98      6.63 o 
   3  12   6        0.37        7.48      6.94 o 
   4  12   6       43.91       53.87      7.48 o 
   5  12   6       39.51       45.31      8.59 o 
   6  12   6       68.91       66.01      8.14 o 
   7  12   6       57.54       50.41      8.46 o 
   8  12   6       38.44       38.95      7.22 o 
   4  13   6       30.84       18.88      7.62 o 
   5  13   6       20.85       26.05      7.92 o 
  -5 -10   7        0.42        0.58      6.73 o 
  -4 -10   7        6.64        6.11      6.91 o 
  -3 -10   7       19.53       16.14      6.97 o 
  -2 -10   7       37.22       32.06      7.14 o 
  -1 -10   7       35.49       51.30      8.68 o 
  -7  -9   7       14.08       20.78      6.66 o 
  -6  -9   7       37.23       37.14      7.86 o 
  -5  -9   7       31.07       30.25      7.27 o 
  -4  -9   7       29.28       32.49      7.08 o 
  -3  -9   7       71.72       63.09      7.98 o 
  -2  -9   7       57.88       63.42      7.63 o 
  -1  -9   7        5.61        4.78      6.76 o 
   0  -9   7        0.92        5.27      7.18 o 
   1  -9   7        2.03        6.07      5.38 o 
  -8  -8   7       15.98       18.08      6.58 o 
  -7  -8   7       58.76       46.25      7.63 o 
  -6  -8   7      112.05      116.47      8.62 o 
  -5  -8   7       84.50       74.38      8.13 o 
  -4  -8   7       33.99       27.60      6.57 o 
  -3  -8   7        7.51       17.34      6.21 o 
  -2  -8   7        4.37        2.56      6.34 o 
  -1  -8   7       14.46        7.01      7.44 o 
   0  -8   7       26.98       23.86      7.43 o 
   1  -8   7       40.72       52.40      5.60 o 
   2  -8   7       38.23       37.27      5.88 o 
   3  -8   7       25.30       15.34      5.81 o 
  -9  -7   7       20.33       21.63      6.52 o 
  -8  -7   7       83.65       77.74      7.34 o 
  -7  -7   7      112.39      100.61      8.79 o 
  -6  -7   7       11.57       13.07      6.25 o 
  -5  -7   7       16.70       18.73      6.62 o 
  -4  -7   7        0.17        0.12      6.19 o 
  -3  -7   7       63.32       65.81      7.45 o 
  -2  -7   7      181.56      167.23     10.02 o 
  -1  -7   7      206.27      214.44     11.14 o 
   0  -7   7       85.98       75.61      7.97 o 
   1  -7   7      140.14      139.66      7.35 o 
   2  -7   7       25.72       34.56      5.27 o 
   3  -7   7        2.72        5.32      4.84 o 
   4  -7   7        0.12        0.75      5.03 o 
   5  -7   7       10.79        7.44      4.83 o 
 -10  -6   7        5.01        2.79      5.44 o 
  -9  -6   7        0.22        0.42      5.52 o 
  -8  -6   7        2.41        4.50      5.37 o 
  -7  -6   7        2.78        2.88      5.95 o 
  -6  -6   7       20.78       18.71      5.98 o 
  -5  -6   7       23.96       31.97      6.57 o 
  -4  -6   7      200.49      215.55      8.96 o 
  -3  -6   7      453.80      409.15     11.99 o 
  -2  -6   7      250.56      239.21      9.28 o 
  -1  -6   7      175.75      168.43     10.12 o 
   0  -6   7       56.65       55.12      7.39 o 
   1  -6   7        6.58        3.65      4.90 o 
   2  -6   7       12.41       12.64      5.05 o 
   3  -6   7       25.04       21.55      5.01 o 
   4  -6   7       21.99       26.95      5.17 o 
   5  -6   7       29.94       37.49      5.56 o 
   6  -6   7       15.84       19.31      5.18 o 
 -10  -5   7        0.07        6.73      5.32 o 
  -9  -5   7        0.30        3.34      4.80 o 
  -8  -5   7       12.84        8.29      5.25 o 
  -7  -5   7      188.06      183.70      8.88 o 
  -6  -5   7      151.87      139.23      7.92 o 
  -5  -5   7      129.01      128.09      7.60 o 
  -4  -5   7      396.43      405.39     10.99 o 
  -3  -5   7      186.98      172.94      9.01 o 
  -2  -5   7      144.50      138.02      7.04 o 
  -1  -5   7       65.95       58.17      7.24 o 
   0  -5   7       14.35       20.17      5.77 o 
   1  -5   7      102.08      105.17      5.52 o 
   2  -5   7      343.04      353.38      8.94 o 
   3  -5   7      200.98      181.11      7.96 o 
   4  -5   7      181.86      164.00      7.33 o 
   5  -5   7       32.99       29.65      5.46 o 
   6  -5   7       24.20       30.82      5.45 o 
   7  -5   7        5.90        1.77      4.79 o 
 -10  -4   7       32.83       38.52      6.05 o 
  -9  -4   7       30.84       29.40      5.46 o 
  -8  -4   7       75.40       86.91      5.67 o 
  -7  -4   7      126.16      118.12      7.56 o 
  -6  -4   7       35.36       25.70      5.06 o 
  -5  -4   7       55.44       51.78      7.25 o 
  -4  -4   7        4.93        5.18      5.18 o 
  -3  -4   7        5.92        8.96      4.84 o 
  -2  -4   7      268.17      261.03      8.16 o 
  -1  -4   7      591.91      554.85     12.31 o 
   0  -4   7      747.78      745.75     13.91 o 
   1  -4   7      790.00      743.67     10.88 o 
   2  -4   7       46.58       50.18      4.91 o 
   3  -4   7      164.74      162.86      6.76 o 
   4  -4   7       75.61       73.47      6.19 o 
   5  -4   7        0.28        1.52      4.97 o 
   6  -4   7        2.43        3.44      5.29 o 
   7  -4   7        2.89        2.70      4.68 o 
 -10  -3   7        8.67        5.68      5.17 o 
  -9  -3   7       18.30       21.19      5.17 o 
  -8  -3   7       89.07       79.68      5.96 o 
  -7  -3   7      114.27      126.97      6.01 o 
  -6  -3   7       18.53       16.97      4.77 o 
  -5  -3   7       27.72       22.02      5.18 o 
  -4  -3   7      313.04      306.38      8.72 o 
  -3  -3   7     1349.88     1374.37     15.23 o 
  -2  -3   7      479.53      493.00      9.28 o 
  -1  -3   7      535.86      480.33     10.96 o 
   0  -3   7     1167.76     1077.03     13.77 o 
   1  -3   7      234.67      234.46      6.97 o 
   2  -3   7       16.59       13.69      4.24 o 
   3  -3   7      243.39      250.52      7.46 o 
   4  -3   7       42.93       49.65      5.03 o 
   5  -3   7       49.81       46.10      5.66 o 
   6  -3   7       78.90       73.05      6.52 o 
   7  -3   7       71.80       72.31      6.52 o 
   8  -3   7       91.03       98.18      6.23 o 
 -10  -2   7        1.01        2.30      5.23 o 
  -9  -2   7       11.55       10.47      4.77 o 
  -8  -2   7       17.01       26.49      4.83 o 
  -7  -2   7      196.82      176.25      8.05 o 
  -6  -2   7       72.74       63.10      5.51 o 
  -5  -2   7       58.39       53.80      6.22 o 
  -4  -2   7      954.55      932.58     12.01 o 
  -3  -2   7      423.45      419.25     10.36 o 
  -2  -2   7     1167.89     1111.34     11.18 o 
  -1  -2   7       19.72       18.99      4.17 o 
   0  -2   7       46.76       46.98      4.73 o 
   1  -2   7      372.04      348.08      6.29 o 
   2  -2   7      562.15      532.91      8.48 o 
   3  -2   7      914.18     1020.57     12.57 o 
   4  -2   7      455.97      445.53      9.55 o 
   5  -2   7      229.97      252.45      8.14 o 
   6  -2   7       30.46       21.96      5.59 o 
   7  -2   7       15.97        8.58      5.01 o 
   8  -2   7        9.05       11.33      5.29 o 
   9  -2   7        0.11        5.58      5.58 o 
 -10  -1   7       13.43       16.06      5.72 o 
  -9  -1   7       19.42       24.50      5.65 o 
  -8  -1   7       71.68       61.26      5.76 o 
  -7  -1   7      129.95      139.62      7.31 o 
  -6  -1   7       23.69       32.43      4.96 o 
  -5  -1   7      195.95      208.43      7.51 o 
  -4  -1   7      252.41      250.31      7.97 o 
  -3  -1   7      371.68      370.04      7.43 o 
  -2  -1   7      288.82      275.66      5.32 o 
  -1  -1   7       33.24       34.05      4.96 o 
   0  -1   7     2378.88     2463.33     15.22 o 
   1  -1   7      937.31      947.34      9.08 o 
   2  -1   7     1666.64     1757.90     13.59 o 
   3  -1   7      761.67      827.11     10.80 o 
   4  -1   7      825.48      881.05     13.38 o 
   5  -1   7        6.47       13.04      4.65 o 
   6  -1   7        0.53        1.75      5.06 o 
   7  -1   7        1.20        0.00      4.77 o 
   8  -1   7       62.82       70.20      5.88 o 
   9  -1   7       11.99       15.20      5.90 o 
 -10   0   7       30.16       32.58      9.12 o 
  -9   0   7       75.53       82.19      9.65 o 
  -8   0   7       60.74       54.98      4.19 o 
  -7   0   7       38.71       46.12      3.86 o 
  -6   0   7       26.72       25.71      3.75 o 
  -5   0   7        1.79        0.08      3.31 o 
  -4   0   7      455.95      501.23      6.63 o 
  -3   0   7     1146.82     1166.35     18.76 o 
  -2   0   7       25.90       21.12      2.83 o 
  -1   0   7     1391.74     1437.39    148.76 o 
   0   0   7     4741.46     4842.71     72.60 o 
   1   0   7      993.85     1093.50      6.63 o 
   2   0   7      175.78      175.10      3.97 o 
   3   0   7       15.50       12.38      3.03 o 
   4   0   7       19.21       18.09      3.02 o 
   5   0   7       67.22       67.00      4.21 o 
   6   0   7      280.02      326.70     15.51 o 
   7   0   7      128.82      124.81      4.07 o 
   8   0   7      195.84      234.57     27.55 o 
   9   0   7       14.89        8.33      3.72 o 
  10   0   7        9.77       12.95      4.00 o 
 -10   1   7        3.20        1.13      5.84 o 
  -9   1   7       22.40       28.51      6.01 o 
  -8   1   7        0.56        0.02      4.83 o 
  -7   1   7       29.64       31.60      5.66 o 
  -6   1   7        8.18        9.88      5.08 o 
  -5   1   7        2.01        4.10      4.79 o 
  -4   1   7      382.76      404.67      8.40 o 
  -3   1   7     1109.52     1214.18     11.78 o 
  -2   1   7      359.81      323.95      5.68 o 
  -1   1   7      250.45      271.01      4.39 o 
   0   1   7      421.51      460.02      7.78 o 
   1   1   7        6.34        8.39      3.24 o 
   2   1   7       66.25       63.35      5.05 o 
   3   1   7     2333.58     2465.09     15.96 o 
   4   1   7      784.73      797.21     11.70 o 
   5   1   7      613.67      616.75     11.78 o 
   6   1   7      289.09      265.71      7.85 o 
   7   1   7      186.42      194.70      9.08 o 
   8   1   7      100.19      100.44      6.40 o 
   9   1   7        9.22        9.64      5.89 o 
  10   1   7        7.66        5.12      5.66 o 
  -9   2   7       23.00       16.62      6.54 o 
  -8   2   7       25.27       28.10      5.53 o 
  -7   2   7      105.18      106.06      7.21 o 
  -6   2   7      213.86      212.97      7.86 o 
  -5   2   7      190.62      170.81      7.56 o 
  -4   2   7      288.27      302.66      7.33 o 
  -3   2   7        2.85        0.89      4.05 o 
  -2   2   7       14.51       12.68      3.88 o 
  -1   2   7        1.75        1.98      3.11 o 
   0   2   7     2296.69     2310.50     75.82 o 
   1   2   7      983.15      985.77      9.71 o 
   2   2   7     3374.47     3642.80     87.76 o 
   3   2   7     2110.92     2032.46     16.90 o 
   4   2   7     1610.37     1758.04     14.93 o 
   5   2   7      209.43      197.82      6.83 o 
   6   2   7       35.78       40.38      5.79 o 
   7   2   7       13.27        5.90      5.04 o 
   8   2   7       48.36       37.61      6.40 o 
   9   2   7        4.09        5.45      5.22 o 
  10   2   7       19.46       15.85      6.62 o 
  11   2   7       27.12       18.78      6.14 o 
  -9   3   7       55.26       56.59      7.03 o 
  -8   3   7       45.83       53.84      6.18 o 
  -7   3   7       22.50       20.25      5.73 o 
  -6   3   7        2.71        2.81      5.15 o 
  -5   3   7       41.44       41.95      5.70 o 
  -4   3   7        8.74       15.28      5.36 o 
  -3   3   7        8.36        2.32      4.81 o 
  -2   3   7      134.04      133.61      6.36 o 
  -1   3   7      113.72      118.78      4.73 o 
   0   3   7     1572.88     1575.34     14.40 o 
   1   3   7      309.12      305.44      6.93 o 
   2   3   7     2327.80     2590.16     16.72 o 
   3   3   7      318.75      341.29      7.13 o 
   4   3   7       51.54       45.77      5.48 o 
   5   3   7       79.94       73.37      6.32 o 
   6   3   7      173.63      152.61      6.74 o 
   7   3   7      429.59      472.46     10.81 o 
   8   3   7      272.97      270.30      8.75 o 
   9   3   7       31.52       39.70      6.43 o 
  10   3   7       12.05       18.25      5.79 o 
  11   3   7       42.70       39.71      7.21 o 
  -8   4   7        2.71        2.32      5.43 o 
  -7   4   7        0.03        2.93      5.20 o 
  -6   4   7       11.66       10.72      5.54 o 
  -5   4   7      108.16       99.33      6.96 o 
  -4   4   7      240.86      241.95      7.64 o 
  -3   4   7      796.76      811.89     13.00 o 
  -2   4   7      240.58      222.75      6.61 o 
  -1   4   7      721.49      814.39     10.65 o 
   0   4   7      530.82      589.52     11.79 o 
   1   4   7       24.62       26.91      4.15 o 
   2   4   7        2.98        2.63      4.83 o 
   3   4   7       70.33       70.81      5.71 o 
   4   4   7      898.27      909.04     12.12 o 
   5   4   7      674.46      619.43     13.66 o 
   6   4   7     1142.27     1193.16     14.54 o 
   7   4   7      291.84      266.08      8.79 o 
   8   4   7      207.73      204.67      8.25 o 
   9   4   7       60.98       59.61      6.44 o 
  10   4   7        1.77        0.21      5.66 o 
  11   4   7        1.63        0.66      5.58 o 
  -8   5   7        0.75        3.93      5.38 o 
  -7   5   7       41.06       45.18      6.33 o 
  -6   5   7       53.11       61.62      6.76 o 
  -5   5   7       30.17       31.82      5.59 o 
  -4   5   7      148.07      135.55      7.61 o 
  -3   5   7       17.31       17.08      5.05 o 
  -2   5   7        1.11        7.94      5.20 o 
  -1   5   7        2.71        9.54      5.19 o 
   0   5   7       59.30       58.09      7.37 o 
   1   5   7      256.05      273.70      8.19 o 
   2   5   7     1260.52     1379.61     13.49 o 
   3   5   7      726.64      789.93     10.75 o 
   4   5   7      446.76      441.19     11.01 o 
   5   5   7      353.46      337.83      8.48 o 
   6   5   7      872.28      814.67     14.33 o 
   7   5   7       36.96       31.00      5.60 o 
   8   5   7        2.14        2.13      5.04 o 
   9   5   7       20.37       32.30      6.40 o 
  10   5   7       16.75       14.79      5.77 o 
  11   5   7       25.80       16.60      6.10 o 
  -7   6   7       22.23       11.98      5.91 o 
  -6   6   7       34.08       36.44      6.30 o 
  -5   6   7       87.12       80.49      7.19 o 
  -4   6   7       12.62       12.76      5.44 o 
  -3   6   7        2.06        1.81      5.24 o 
  -2   6   7      109.65       95.46      6.48 o 
  -1   6   7      147.69      155.22      6.65 o 
   0   6   7      793.31      750.44     15.29 o 
   1   6   7      544.31      542.94     11.10 o 
   2   6   7     1341.64     1370.28     14.15 o 
   3   6   7      780.70      817.17     12.74 o 
   4   6   7      150.04      139.54      6.68 o 
   5   6   7        6.07        4.95      5.40 o 
   6   6   7      113.36      119.53      6.57 o 
   7   6   7       24.81       22.38      5.90 o 
   8   6   7      108.48      111.81      7.57 o 
   9   6   7       74.34       83.55      7.06 o 
  10   6   7       92.32       77.75      7.99 o 
  11   6   7       72.00       60.23      7.13 o 
  -6   7   7        0.76        7.17      5.81 o 
  -5   7   7        4.15        3.79      5.88 o 
  -4   7   7       11.16        4.76      5.50 o 
  -3   7   7      106.02      103.84      7.39 o 
  -2   7   7       76.30       75.80      6.46 o 
  -1   7   7       64.42       59.07      6.04 o 
   0   7   7      142.82      147.48      8.31 o 
   1   7   7       23.95       18.69      5.97 o 
   2   7   7        0.88        1.35      5.69 o 
   3   7   7       23.32       24.30      5.32 o 
   4   7   7      244.19      267.80      7.51 o 
   5   7   7      196.90      190.27      8.55 o 
   6   7   7      580.97      541.24      9.97 o 
   7   7   7      265.50      251.58      9.68 o 
   8   7   7      194.75      189.16      8.42 o 
   9   7   7       63.96       56.94      7.32 o 
  10   7   7       14.23       11.96      5.82 o 
  11   7   7        7.79        9.42      5.43 o 
  -5   8   7       48.56       45.97      7.30 o 
  -4   8   7       60.73       48.87      6.80 o 
  -3   8   7       66.85       73.21      6.41 o 
  -2   8   7       40.10       35.99      5.88 o 
  -1   8   7      115.17      130.77      6.74 o 
   0   8   7       41.88       41.99      7.88 o 
   1   8   7      141.05      145.21      8.32 o 
   2   8   7       66.52       53.38      6.48 o 
   3   8   7      144.28      142.49      8.23 o 
   4   8   7      291.44      308.31      9.03 o 
   5   8   7      525.79      528.19     12.00 o 
   6   8   7      485.31      479.60     11.00 o 
   7   8   7      102.25       99.56      6.88 o 
   8   8   7        6.39        5.50      5.66 o 
   9   8   7        0.85        5.57      5.57 o 
  10   8   7       12.14        6.54      5.57 o 
  11   8   7        9.01       18.51      5.68 o 
  -4   9   7       25.66       25.28      6.57 o 
  -3   9   7        0.33        4.94      5.97 o 
  -2   9   7       17.16       22.13      6.06 o 
  -1   9   7       17.86       17.05      6.04 o 
   0   9   7      117.20       96.63      9.04 o 
   1   9   7      101.13      108.76      7.55 o 
   2   9   7      282.68      272.63     11.14 o 
   3   9   7      118.57      125.33      7.82 o 
   4   9   7       22.58       32.47      6.55 o 
   5   9   7        5.79        2.12      5.54 o 
   6   9   7       13.78       13.43      5.73 o 
   7   9   7        0.18        6.89      5.09 o 
   8   9   7       38.52       43.17      6.20 o 
   9   9   7       71.49       76.52      7.15 o 
  10   9   7       79.78       79.39      7.41 o 
  -3  10   7        4.98       13.40      5.65 o 
  -2  10   7       17.82       10.78      6.21 o 
  -1  10   7       57.40       60.30      6.88 o 
   0  10   7      154.62      163.58     10.17 o 
   1  10   7       62.57       57.35      7.58 o 
   2  10   7       34.91       29.62      7.13 o 
   3  10   7       78.08       84.39      8.05 o 
   4  10   7        1.88        7.68      6.22 o 
   5  10   7       24.99       34.36      6.74 o 
   6  10   7       97.82      103.90      6.75 o 
   7  10   7       49.96       45.16      7.19 o 
   8  10   7       65.14       64.34      7.26 o 
   9  10   7       56.10       57.87      7.31 o 
  10  10   7       37.86       42.31      6.70 o 
  -2  11   7       15.06       15.17      6.29 o 
  -1  11   7       17.43       25.59      5.93 o 
   0  11   7       16.15        8.87      7.85 o 
   1  11   7        1.83       11.33      6.63 o 
   2  11   7       21.07       34.39      6.99 o 
   3  11   7       36.59       38.71      8.14 o 
   4  11   7      141.05      140.67      9.39 o 
   5  11   7       91.51      102.67      8.33 o 
   6  11   7       95.75      100.14      8.29 o 
   7  11   7       45.60       52.84      6.76 o 
   8  11   7        4.02       14.23      5.91 o 
   9  11   7        6.44       12.95      5.81 o 
   0  12   7        3.18       12.07      7.70 o 
   1  12   7       14.33       17.72      7.18 o 
   2  12   7       17.90       13.24      6.96 o 
   3  12   7       37.03       43.47      7.85 o 
   4  12   7       58.92       74.95      8.60 o 
   5  12   7       42.27       40.33      8.27 o 
   6  12   7       24.95       28.05      7.21 o 
   7  12   7        4.46        0.70      6.81 o 
   8  12   7        3.86       10.64      6.28 o 
  -6  -9   8       26.44       28.09      7.62 o 
  -5  -9   8       17.16       19.40      7.61 o 
  -4  -9   8        7.83       11.11      6.79 o 
  -3  -9   8        1.10        6.12      6.52 o 
  -2  -9   8        0.45        3.80      6.90 o 
  -1  -9   8       17.22       22.52      7.32 o 
   0  -9   8       23.38       26.23      7.50 o 
  -8  -8   8        5.21        8.45      6.19 o 
  -7  -8   8        9.39        5.60      7.24 o 
  -6  -8   8        0.24        5.52      6.17 o 
  -5  -8   8        5.70       13.32      6.89 o 
  -4  -8   8       30.32       22.12      7.75 o 
  -3  -8   8       86.49       74.82      8.25 o 
  -2  -8   8       66.06       67.53      8.34 o 
  -1  -8   8       73.48       72.25      9.22 o 
   0  -8   8       44.49       44.97      8.37 o 
   1  -8   8       21.15       13.00      5.90 o 
   2  -8   8       10.63        5.46      5.75 o 
  -8  -7   8        0.21        6.14      6.14 o 
  -7  -7   8       21.83       22.06      6.72 o 
  -6  -7   8       50.11       43.61      7.46 o 
  -5  -7   8       61.64       58.24      8.08 o 
  -4  -7   8      139.68      155.47      8.71 o 
  -3  -7   8      136.19      152.73      9.42 o 
  -2  -7   8      284.13      288.37     11.58 o 
  -1  -7   8       44.40       48.56      7.94 o 
   0  -7   8        1.64        5.63      6.91 o 
   1  -7   8        7.28        5.82      5.40 o 
   2  -7   8        7.48        9.22      5.58 o 
   3  -7   8        7.26        1.96      5.28 o 
   4  -7   8       34.95       29.01      6.04 o 
  -9  -6   8       42.39       41.06      6.60 o 
  -8  -6   8       52.77       61.83      6.55 o 
  -7  -6   8      104.48       97.95      7.40 o 
  -6  -6   8       40.29       43.73      6.57 o 
  -5  -6   8       85.70      103.50      8.36 o 
  -4  -6   8       60.82       56.60      7.32 o 
  -3  -6   8       22.74       19.47      6.68 o 
  -2  -6   8        1.81        2.70      5.97 o 
  -1  -6   8        7.09        6.08      6.53 o 
   0  -6   8      136.56      120.73      9.08 o 
   1  -6   8      249.39      257.33      8.95 o 
   2  -6   8      153.32      132.35      7.61 o 
   3  -6   8       69.18       77.78      6.71 o 
   4  -6   8       32.79       43.54      5.60 o 
   5  -6   8        3.88        6.77      5.49 o 
  -9  -5   8       19.46       12.35      5.71 o 
  -8  -5   8       49.32       53.71      6.38 o 
  -7  -5   8       52.06       48.96      6.41 o 
  -6  -5   8        9.47       13.37      5.12 o 
  -5  -5   8        9.43        3.64      5.95 o 
  -4  -5   8        3.50        0.20      5.44 o 
  -3  -5   8       27.04       29.61      6.32 o 
  -2  -5   8      154.44      138.02      7.74 o 
  -1  -5   8      196.27      182.95     10.32 o 
   0  -5   8      381.04      409.36     10.44 o 
   1  -5   8      242.45      247.00      8.16 o 
   2  -5   8      365.69      364.47      9.84 o 
   3  -5   8        4.88        8.56      4.73 o 
   4  -5   8        1.49        2.64      5.20 o 
   5  -5   8       31.14       38.19      5.99 o 
   6  -5   8        4.83        3.07      5.01 o 
 -10  -4   8       15.37       18.54      5.31 o 
  -9  -4   8        3.00        0.95      5.14 o 
  -8  -4   8        7.63        7.45      4.65 o 
  -7  -4   8        8.12        8.24      5.35 o 
  -6  -4   8       88.23       93.25      6.23 o 
  -5  -4   8      286.57      295.65     10.73 o 
  -4  -4   8      244.29      233.40      8.36 o 
  -3  -4   8      366.14      370.22      9.96 o 
  -2  -4   8      293.59      312.84      8.96 o 
  -1  -4   8      202.17      226.37      9.03 o 
   0  -4   8       93.65       97.30      7.46 o 
   1  -4   8        1.20        5.68      4.10 o 
   2  -4   8        0.39        0.00      4.65 o 
   3  -4   8       34.99       33.00      5.11 o 
   4  -4   8      247.01      229.72      8.67 o 
   5  -4   8      181.22      159.22      8.10 o 
   6  -4   8      127.33      134.37      7.88 o 
   7  -4   8       25.25       15.16      5.28 o 
 -10  -3   8       10.52       13.63      4.88 o 
  -9  -3   8       34.76       37.41      5.21 o 
  -8  -3   8       36.39       31.14      5.40 o 
  -7  -3   8      156.66      153.92      7.06 o 
  -6  -3   8      140.44      133.73      7.45 o 
  -5  -3   8      163.39      168.18      7.91 o 
  -4  -3   8      362.47      378.15      9.02 o 
  -3  -3   8      107.82      122.86      6.53 o 
  -2  -3   8        2.37       10.99      4.53 o 
  -1  -3   8       33.24       35.76      5.23 o 
   0  -3   8      322.68      316.99      8.45 o 
   1  -3   8        2.49        9.43      4.13 o 
   2  -3   8      410.85      398.02      8.55 o 
   3  -3   8      310.23      344.91      8.78 o 
   4  -3   8      260.03      238.45      8.21 o 
   5  -3   8       78.35       70.14      6.11 o 
   6  -3   8        3.49        4.61      4.95 o 
   7  -3   8       18.04       25.13      5.15 o 
   8  -3   8        5.40        5.61      4.78 o 
 -10  -2   8       20.31       22.30      5.51 o 
  -9  -2   8       60.29       54.36      6.39 o 
  -8  -2   8      122.21      128.46      6.75 o 
  -7  -2   8       81.38       76.27      6.17 o 
  -6  -2   8       21.39       27.52      4.94 o 
  -5  -2   8       29.08       29.85      5.28 o 
  -4  -2   8       25.31       18.52      5.49 o 
  -3  -2   8       11.94       11.79      4.93 o 
  -2  -2   8      137.09      121.91      5.65 o 
  -1  -2   8      787.77      788.74     11.52 o 
   0  -2   8     1137.08     1086.74     13.34 o 
   1  -2   8      906.51      910.29     10.40 o 
   2  -2   8      360.81      402.19      8.19 o 
   3  -2   8       58.71       56.83      5.65 o 
   4  -2   8       95.61       92.41      6.27 o 
   5  -2   8        0.41        2.40      4.72 o 
   6  -2   8       39.95       41.41      6.42 o 
   7  -2   8       50.12       45.80      5.49 o 
   8  -2   8       93.12      108.24      6.33 o 
 -10  -1   8       12.11       15.57      5.42 o 
  -9  -1   8       27.59       31.04      5.45 o 
  -8  -1   8       25.87       27.06      5.27 o 
  -7  -1   8        0.07        1.46      4.39 o 
  -6  -1   8      194.42      202.42      7.44 o 
  -5  -1   8      406.63      398.72     10.30 o 
  -4  -1   8       36.18       43.53      5.43 o 
  -3  -1   8      573.81      605.99     10.43 o 
  -2  -1   8      428.21      393.86      7.95 o 
  -1  -1   8      257.01      248.61      7.03 o 
   0  -1   8      789.03      796.03      9.95 o 
   1  -1   8      183.29      205.45      5.43 o 
   2  -1   8      416.22      461.56      7.30 o 
   3  -1   8       99.04       88.42      5.83 o 
   4  -1   8      370.70      394.23      9.41 o 
   5  -1   8      188.33      163.85      8.42 o 
   6  -1   8      147.19      144.00      7.97 o 
   7  -1   8      115.38      120.43      7.33 o 
   8  -1   8       46.94       47.76      5.91 o 
   9  -1   8        2.19        1.48      5.43 o 
 -10   0   8        3.47       12.84      5.96 o 
  -9   0   8        1.19        4.78      6.25 o 
  -8   0   8        0.52        5.14      3.93 o 
  -7   0   8       32.62       40.43     10.20 o 
  -6   0   8      259.56      298.57     12.87 o 
  -5   0   8      229.83      231.99     15.87 o 
  -4   0   8      672.03      625.51      6.86 o 
  -3   0   8      126.15      129.45      3.73 o 
  -2   0   8       20.63       21.74      2.51 o 
  -1   0   8      629.98      631.00     46.60 o 
   0   0   8      535.82      499.37     12.31 o 
   1   0   8      274.40      252.06      4.12 o 
   2   0   8     1248.37     1335.98     10.10 o 
   3   0   8      605.18      603.58      6.73 o 
   4   0   8     1394.95     1340.86     11.61 o 
   5   0   8      238.26      226.76      5.59 o 
   6   0   8      213.77      231.86      7.88 o 
   7   0   8       77.09       67.91      5.89 o 
   8   0   8        3.98        2.45      3.51 o 
   9   0   8        6.77        8.12      3.91 o 
  10   0   8       18.95       19.02      4.24 o 
  -9   1   8       31.54       29.37      6.05 o 
  -8   1   8       83.08       95.07      6.60 o 
  -7   1   8      155.41      142.94      7.27 o 
  -6   1   8      138.78      129.38      7.59 o 
  -5   1   8       67.79       66.82      5.58 o 
  -4   1   8      163.10      167.96      6.78 o 
  -3   1   8        0.15        5.19      3.94 o 
  -2   1   8      370.03      381.62      6.83 o 
  -1   1   8     1463.12     1396.37      9.42 o 
   0   1   8      512.91      556.38      9.42 o 
   1   1   8      115.78      107.72      5.27 o 
   2   1   8      177.43      174.01      5.67 o 
   3   1   8      601.16      577.15     10.33 o 
   4   1   8      491.32      524.30      9.88 o 
   5   1   8      135.01      141.77      6.57 o 
   6   1   8       34.31       23.62      4.93 o 
   7   1   8       46.43       33.69      6.23 o 
   8   1   8      137.83      150.68      7.15 o 
   9   1   8       99.40       94.20      7.99 o 
  10   1   8       12.16       15.02      6.03 o 
  -9   2   8       41.00       44.78      6.46 o 
  -8   2   8       24.40       28.84      5.67 o 
  -7   2   8       21.20       28.61      5.30 o 
  -6   2   8        1.04        9.44      4.91 o 
  -5   2   8        0.52        4.96      4.96 o 
  -4   2   8        0.81        6.49      4.80 o 
  -3   2   8      309.18      303.29      8.40 o 
  -2   2   8      381.16      356.39      6.59 o 
  -1   2   8      259.33      259.80      6.67 o 
   0   2   8     1618.75     1625.83     13.73 o 
   1   2   8     1288.99     1303.52     12.15 o 
   2   2   8        1.77        1.86      4.26 o 
   3   2   8       17.13       16.17      4.64 o 
   4   2   8      211.43      216.81      7.79 o 
   5   2   8       12.30       13.35      4.84 o 
   6   2   8      400.94      383.10     11.54 o 
   7   2   8      298.99      282.53      8.85 o 
   8   2   8      211.02      208.97      8.93 o 
   9   2   8       87.43       90.56      7.84 o 
  10   2   8       40.58       45.59      7.13 o 
  -9   3   8        3.03        1.77      5.74 o 
  -8   3   8        2.23        7.07      5.36 o 
  -7   3   8       62.41       55.03      5.99 o 
  -6   3   8      184.36      179.15      8.72 o 
  -5   3   8      100.51      103.43      6.67 o 
  -4   3   8      196.38      181.55      7.37 o 
  -3   3   8      673.74      694.76     11.10 o 
  -2   3   8      547.46      504.18      9.66 o 
  -1   3   8      145.84      158.42      5.67 o 
   0   3   8        5.84        2.83      4.37 o 
   1   3   8       45.32       35.47      5.30 o 
   2   3   8      436.26      448.91      9.49 o 
   3   3   8      713.66      774.45     10.05 o 
   4   3   8     1009.59      963.33     14.15 o 
   5   3   8       25.48       23.39      5.74 o 
   6   3   8      431.63      438.23      9.40 o 
   7   3   8      190.02      181.34      8.49 o 
   8   3   8       46.05       42.72      6.38 o 
   9   3   8        6.18       11.03      5.63 o 
  10   3   8       22.83       24.04      6.40 o 
  11   3   8        4.73        4.26      5.41 o 
  -8   4   8       20.25       25.30      5.94 o 
  -7   4   8       49.46       51.48      6.35 o 
  -6   4   8      111.14      103.86      7.92 o 
  -5   4   8       98.78       89.95      7.06 o 
  -4   4   8      100.99      105.36      6.65 o 
  -3   4   8        8.74        7.30      5.07 o 
  -2   4   8       37.54       35.06      5.31 o 
  -1   4   8       44.62       44.72      5.21 o 
   0   4   8       96.44      103.60      7.42 o 
   1   4   8      231.93      203.69      7.57 o 
   2   4   8      192.57      189.61      5.65 o 
   3   4   8     1401.01     1356.06     16.56 o 
   4   4   8      569.06      538.50     11.05 o 
   5   4   8      609.42      675.85     11.92 o 
   6   4   8       98.78      103.49      6.55 o 
   7   4   8        3.05        3.78      5.56 o 
   8   4   8       52.40       60.85      6.69 o 
   9   4   8       46.36       48.16      6.38 o 
  10   4   8       48.19       64.17      7.43 o 
  11   4   8       68.10       78.82      7.26 o 
  -8   5   8       43.01       35.94      6.64 o 
  -7   5   8       22.64       31.11      5.79 o 
  -6   5   8       21.03       25.80      5.99 o 
  -5   5   8       22.79       23.06      5.98 o 
  -4   5   8        4.74        3.72      5.41 o 
  -3   5   8      159.49      151.14      7.36 o 
  -2   5   8      357.51      369.83      8.89 o 
  -1   5   8      271.02      307.26      9.32 o 
   0   5   8      864.56      900.75     15.03 o 
   1   5   8      806.25      859.26     13.14 o 
   2   5   8       42.60       53.35      6.59 o 
   3   5   8       40.65       54.97      6.58 o 
   4   5   8        6.96       12.09      5.78 o 
   5   5   8        1.52        1.22      5.60 o 
   6   5   8      108.16      108.64      6.43 o 
   7   5   8      236.33      207.75      9.45 o 
   8   5   8      244.63      271.79      9.23 o 
   9   5   8      139.29      156.42      9.31 o 
  10   5   8       23.07       25.90      6.50 o 
  11   5   8       26.96       17.64      6.35 o 
  -7   6   8        5.08        3.26      5.94 o 
  -6   6   8        2.80        5.90      5.70 o 
  -5   6   8        3.87       10.14      5.70 o 
  -4   6   8       44.56       41.68      6.29 o 
  -3   6   8      197.64      220.17      8.11 o 
  -2   6   8      230.42      211.20      8.67 o 
  -1   6   8       56.10       62.42      5.71 o 
   0   6   8      212.26      224.72     10.18 o 
   1   6   8        0.19        5.50      5.60 o 
   2   6   8       24.24       27.12      5.13 o 
   3   6   8       22.86       21.77      6.65 o 
   4   6   8      264.59      291.18      8.48 o 
   5   6   8      231.05      233.78      8.85 o 
   6   6   8      396.18      356.20     10.88 o 
   7   6   8      244.66      259.64      8.25 o 
   8   6   8       48.60       50.31      6.94 o 
   9   6   8       17.58       25.22      5.95 o 
  10   6   8        1.19        3.12      6.02 o 
  11   6   8        0.14        0.66      5.82 o 
  -6   7   8       65.88       71.10      7.49 o 
  -5   7   8       34.47       39.38      6.40 o 
  -4   7   8       47.90       57.98      6.30 o 
  -3   7   8      131.97      137.57      8.00 o 
  -2   7   8       48.05       49.99      6.25 o 
  -1   7   8      219.20      200.66      7.77 o 
   0   7   8        9.41        7.69      7.02 o 
   1   7   8       74.86       82.43      6.25 o 
   2   7   8      384.44      363.45     10.77 o 
   3   7   8      691.35      754.44     11.18 o 
   4   7   8      340.28      342.51     10.33 o 
   5   7   8       56.01       59.24      6.10 o 
   6   7   8        8.18        5.79      5.40 o 
   7   7   8       27.56       21.16      5.99 o 
   8   7   8       22.82       30.31      6.37 o 
   9   7   8       28.47       22.47      6.19 o 
  10   7   8       37.40       41.50      6.29 o 
  11   7   8       39.82       45.18      6.34 o 
  -5   8   8       13.61        5.20      6.50 o 
  -4   8   8        0.12        5.07      5.85 o 
  -3   8   8       26.74       30.01      6.48 o 
  -2   8   8       17.03       14.68      5.50 o 
  -1   8   8        1.86        2.69      5.54 o 
   0   8   8      113.64       97.53      8.97 o 
   1   8   8      188.68      183.30      9.23 o 
   2   8   8       55.34       46.01      6.99 o 
   3   8   8      223.34      203.75      8.07 o 
   4   8   8       16.30       25.15      5.42 o 
   5   8   8       10.45       10.73      5.39 o 
   6   8   8       46.35       43.55      6.14 o 
   7   8   8       96.01       96.83      7.79 o 
   8   8   8      127.49      112.07      8.36 o 
   9   8   8       79.34       80.93      7.23 o 
  10   8   8       40.59       45.78      6.72 o 
  -4   9   8       24.04       26.65      6.66 o 
  -3   9   8       71.24       81.58      7.36 o 
  -2   9   8      101.18      101.01      7.65 o 
  -1   9   8       54.59       61.41      6.88 o 
   0   9   8       83.87       89.32      8.41 o 
   1   9   8      127.19      135.38      8.55 o 
   2   9   8       79.30       77.48      8.16 o 
   3   9   8       30.20       27.21      6.47 o 
   4   9   8       48.91       51.27      6.73 o 
   5   9   8      148.94      135.35      7.98 o 
   6   9   8      103.51      102.52      7.29 o 
   7   9   8      186.06      164.94      8.15 o 
   8   9   8       22.49       35.81      6.47 o 
   9   9   8       24.36       25.17      6.23 o 
  10   9   8        4.32        0.85      6.21 o 
  -3  10   8       24.10       26.10      6.41 o 
  -2  10   8       22.01       27.46      6.77 o 
  -1  10   8       26.46       28.70      6.41 o 
   0  10   8        0.19       10.20      7.41 o 
   1  10   8       33.13       32.57      7.27 o 
   2  10   8       62.11       65.85      7.72 o 
   3  10   8       23.80       33.06      6.99 o 
   4  10   8       61.30       71.88      7.21 o 
   5  10   8       54.34       57.89      7.07 o 
   6  10   8       88.50       80.73      7.27 o 
   7  10   8       44.47       42.05      6.43 o 
   8  10   8        2.79        7.17      5.77 o 
   9  10   8        1.05        6.02      6.02 o 
  -2  11   8        0.04        2.86      5.94 o 
  -1  11   8        0.16        1.87      6.09 o 
   0  11   8        8.02        8.20      8.20 o 
   1  11   8       39.25       29.25      7.35 o 
   2  11   8       54.80       51.64      8.65 o 
   3  11   8      139.01      145.90      9.54 o 
   4  11   8       39.05       35.21      7.93 o 
   5  11   8       15.37       22.25      7.04 o 
   6  11   8        6.62        7.02      6.04 o 
   7  11   8       10.09       10.96      6.52 o 
   8  11   8       35.63       38.78      7.33 o 
   9  11   8       35.77       39.70      6.49 o 
   0  12   8       23.29       32.56      8.08 o 
   1  12   8       32.85       27.83      7.60 o 
   2  12   8       10.57       17.75      7.40 o 
   3  12   8       15.27       10.69      7.38 o 
   4  12   8        1.73        8.95      7.30 o 
   5  12   8       18.20       23.53      7.77 o 
   6  12   8       25.19       38.18      7.05 o 
   7  12   8       42.48       33.38      7.93 o 
  -4  -9   9       25.48       33.99      7.37 o 
  -3  -9   9       15.30        5.96      7.13 o 
  -2  -9   9       29.50       18.07      7.57 o 
  -1  -9   9       19.49       28.84      8.02 o 
  -7  -8   9       40.85       42.37      7.07 o 
  -6  -8   9       35.10       37.08      7.69 o 
  -5  -8   9       40.20       43.66      8.44 o 
  -4  -8   9       46.02       48.21      8.28 o 
  -3  -8   9       16.06       24.34      7.52 o 
  -2  -8   9        4.00       11.62      6.83 o 
  -1  -8   9        1.42        2.09      7.84 o 
   0  -8   9        6.44       15.02      7.72 o 
   1  -8   9        8.37        3.80      6.58 o 
  -8  -7   9       19.34        8.89      6.17 o 
  -7  -7   9       52.91       55.50      6.98 o 
  -6  -7   9       30.25       32.94      6.49 o 
  -5  -7   9        1.58        3.74      6.51 o 
  -4  -7   9       17.16       21.76      7.02 o 
  -3  -7   9       25.72       27.17      7.66 o 
  -2  -7   9       29.75       29.84      6.88 o 
  -1  -7   9       62.97       52.82      9.31 o 
   0  -7   9      105.01      119.32     10.03 o 
   1  -7   9       70.44       78.27      7.62 o 
   2  -7   9       61.11       53.75      6.70 o 
   3  -7   9       18.35       13.56      6.16 o 
  -8  -6   9        4.10        4.30      5.75 o 
  -7  -6   9        3.57        5.84      5.84 o 
  -6  -6   9        1.98        8.14      5.65 o 
  -5  -6   9       15.53       25.96      6.93 o 
  -4  -6   9       54.58       52.89      7.51 o 
  -3  -6   9      183.12      171.57      9.61 o 
  -2  -6   9      135.73      115.02      8.63 o 
  -1  -6   9      140.93      139.86     10.29 o 
   0  -6   9      124.52      127.09     10.17 o 
   1  -6   9       33.53       38.62      6.17 o 
   2  -6   9        6.53       16.29      5.52 o 
   3  -6   9        1.97        5.21      5.21 o 
   4  -6   9        9.43       19.58      5.80 o 
   5  -6   9       10.29        1.41      5.49 o 
  -9  -5   9        2.13        0.60      5.25 o 
  -8  -5   9        3.50       10.15      5.22 o 
  -7  -5   9       18.70       10.11      5.78 o 
  -6  -5   9      116.40      102.35      7.97 o 
  -5  -5   9       60.28       58.02      7.36 o 
  -4  -5   9      156.39      157.96      8.88 o 
  -3  -5   9       41.20       47.21      6.16 o 
  -2  -5   9       28.87       33.29      6.36 o 
  -1  -5   9       14.43       11.82      5.98 o 
   0  -5   9       59.27       67.38      7.29 o 
   1  -5   9       21.97       26.90      5.43 o 
   2  -5   9       95.38       97.15      6.05 o 
   3  -5   9      106.87       90.71      6.80 o 
   4  -5   9      171.08      179.18      8.01 o 
   5  -5   9      139.54      154.71      8.62 o 
   6  -5   9       11.92        7.21      5.16 o 
  -9  -4   9       30.58       39.34      5.46 o 
  -8  -4   9       48.94       44.21      5.82 o 
  -7  -4   9       70.25       62.26      6.44 o 
  -6  -4   9       64.97       58.08      6.61 o 
  -5  -4   9        8.51       11.23      5.84 o 
  -4  -4   9       33.18       29.39      6.13 o 
  -3  -4   9        1.30        5.18      5.18 o 
  -2  -4   9       13.85       16.29      5.21 o 
  -1  -4   9       28.16       23.14      6.15 o 
   0  -4   9      229.83      206.54      9.47 o 
   1  -4   9      328.34      330.26      9.40 o 
   2  -4   9      251.25      237.41      8.13 o 
   3  -4   9       85.59       82.80      6.45 o 
   4  -4   9       98.16       90.80      6.73 o 
   5  -4   9       63.83       71.01      6.46 o 
   6  -4   9        4.26       13.94      5.53 o 
   7  -4   9        1.02        8.60      4.71 o 
  -9  -3   9       21.39       23.34      5.25 o 
  -8  -3   9       29.63       23.82      4.84 o 
  -7  -3   9       99.32      111.64      6.91 o 
  -6  -3   9        5.97       11.25      5.02 o 
  -5  -3   9       46.64       40.51      6.50 o 
  -4  -3   9       69.84       80.92      5.94 o 
  -3  -3   9      298.95      278.24      8.85 o 
  -2  -3   9      419.65      407.25      9.73 o 
  -1  -3   9      549.84      562.13     12.47 o 
   0  -3   9      177.98      191.54      8.60 o 
   1  -3   9       83.53       82.47      4.92 o 
   2  -3   9       76.37       72.04      6.46 o 
   3  -3   9       44.59       37.14      5.12 o 
   4  -3   9       37.59       46.29      5.43 o 
   5  -3   9       47.89       44.92      5.89 o 
   6  -3   9       65.63       64.73      6.56 o 
   7  -3   9       40.80       46.81      5.61 o 
  -9  -2   9        1.28        7.37      5.01 o 
  -8  -2   9        0.00        4.18      4.38 o 
  -7  -2   9        0.14        0.85      4.88 o 
  -6  -2   9       87.51       85.48      6.14 o 
  -5  -2   9       75.57       65.92      6.00 o 
  -4  -2   9      232.09      245.75      9.21 o 
  -3  -2   9       79.80       84.33      5.25 o 
  -2  -2   9      196.85      205.93      7.50 o 
  -1  -2   9      342.29      320.24      8.21 o 
   0  -2   9       60.99       58.87      6.10 o 
   1  -2   9        5.38        5.05      4.14 o 
   2  -2   9      285.08      260.69      7.26 o 
   3  -2   9       26.95       21.77      4.74 o 
   4  -2   9      332.40      347.12      9.17 o 
   5  -2   9      141.70      161.91      8.29 o 
   6  -2   9       69.28       80.95      6.83 o 
   7  -2   9       37.06       37.41      5.65 o 
   8  -2   9       27.52       17.14      5.30 o 
  -9  -1   9       22.60       19.92      5.39 o 
  -8  -1   9       13.28       20.85      5.01 o 
  -7  -1   9       38.41       44.07      5.53 o 
  -6  -1   9      148.09      138.32      6.85 o 
  -5  -1   9       14.43       19.34      5.40 o 
  -4  -1   9      251.05      260.94      8.22 o 
  -3  -1   9       96.49      101.96      5.49 o 
  -2  -1   9       27.59       26.06      4.31 o 
  -1  -1   9       59.15       70.31      5.25 o 
   0  -1   9      434.91      439.12      9.09 o 
   1  -1   9     1023.87     1059.41     11.08 o 
   2  -1   9      375.05      372.17      7.97 o 
   3  -1   9     1012.00     1096.17     13.49 o 
   4  -1   9      299.41      280.28      8.88 o 
   5  -1   9      314.15      284.60     10.04 o 
   6  -1   9        3.39        5.77      5.02 o 
   7  -1   9        1.42        5.12      5.12 o 
   8  -1   9        1.96        9.91      4.96 o 
   9  -1   9       32.65       42.41      5.97 o 
  -9   0   9       55.41       51.35      4.91 o 
  -8   0   9       80.47       80.11      6.72 o 
  -7   0   9      132.80      135.76      5.34 o 
  -6   0   9        3.19        0.64      3.46 o 
  -5   0   9        3.69        0.30      3.27 o 
  -4   0   9       15.18       13.54      3.08 o 
  -3   0   9       60.75       70.88      5.81 o 
  -2   0   9      291.68      295.69      4.42 o 
  -1   0   9      154.68      173.15     21.24 o 
   0   0   9      105.55      110.47      4.24 o 
   1   0   9      690.31      740.12      6.54 o 
   2   0   9      393.13      414.15      6.15 o 
   3   0   9      352.60      358.40      6.22 o 
   4   0   9        0.42        0.45      3.70 o 
   5   0   9        0.06        6.02      3.49 o 
   6   0   9      127.65      128.72     11.12 o 
   7   0   9       57.04       54.36      4.36 o 
   8   0   9       96.76      106.80      5.74 o 
   9   0   9       33.85       35.68      5.15 o 
  -9   1   9       14.96       14.79      5.69 o 
  -8   1   9       48.34       46.88      5.93 o 
  -7   1   9        4.20        6.32      5.42 o 
  -6   1   9       35.78       40.29      5.91 o 
  -5   1   9      148.50      154.73      6.85 o 
  -4   1   9       20.77       22.34      5.04 o 
  -3   1   9       60.43       62.54      4.63 o 
  -2   1   9      791.78      824.60      9.15 o 
  -1   1   9      446.96      445.31      6.93 o 
   0   1   9      465.67      442.68      8.23 o 
   1   1   9       26.88       23.58      4.29 o 
   2   1   9      121.60      123.47      5.97 o 
   3   1   9        6.42        0.64      4.48 o 
   4   1   9      534.06      505.08     10.69 o 
   5   1   9      421.15      433.32     11.19 o 
   6   1   9      253.97      271.28      8.76 o 
   7   1   9      317.35      351.88     10.20 o 
   8   1   9      201.93      190.34      9.35 o 
   9   1   9       38.75       51.53      6.82 o 
  10   1   9        0.50        0.45      5.92 o 
  -9   2   9        0.85        6.98      5.28 o 
  -8   2   9       14.25       15.19      5.72 o 
  -7   2   9       26.58       31.69      5.74 o 
  -6   2   9      135.50      134.36      7.59 o 
  -5   2   9      147.82      138.57      7.68 o 
  -4   2   9      406.98      392.39      9.33 o 
  -3   2   9      148.95      140.96      6.07 o 
  -2   2   9      215.62      207.24      5.31 o 
  -1   2   9      108.15      122.07      4.51 o 
   0   2   9        3.73        1.14      4.54 o 
   1   2   9      531.30      561.96      9.63 o 
   2   2   9       51.12       60.15      4.88 o 
   3   2   9     1098.79     1129.02     14.49 o 
   4   2   9      275.13      299.37      7.10 o 
   5   2   9      490.81      470.37     12.80 o 
   6   2   9        4.95        2.02      4.81 o 
   7   2   9       59.76       59.24      6.30 o 
   8   2   9        0.45        0.18      5.55 o 
   9   2   9        8.99        7.04      6.22 o 
  10   2   9       16.93       27.23      6.16 o 
  -8   3   9       69.51       83.46      7.23 o 
  -7   3   9       86.19       85.43      7.07 o 
  -6   3   9       16.33       12.19      5.89 o 
  -5   3   9       19.93       24.58      5.61 o 
  -4   3   9        4.55        6.26      4.87 o 
  -3   3   9       25.87       28.14      5.55 o 
  -2   3   9      132.82      143.38      6.92 o 
  -1   3   9       13.30       21.55      4.37 o 
   0   3   9      602.27      670.10      9.96 o 
   1   3   9      514.80      553.27      9.88 o 
   2   3   9      817.23      885.65     11.63 o 
   3   3   9     1190.88     1298.94     14.66 o 
   4   3   9      190.79      198.31      7.76 o 
   5   3   9        0.93        0.76      5.22 o 
   6   3   9       41.18       44.99      5.64 o 
   7   3   9       63.51       53.39      6.45 o 
   8   3   9       65.74       74.42      6.85 o 
   9   3   9      133.94      116.89      8.81 o 
  10   3   9       32.02       35.60      7.11 o 
  -8   4   9       35.35       25.60      6.53 o 
  -7   4   9        5.28        6.33      5.43 o 
  -6   4   9        1.08        6.04      5.35 o 
  -5   4   9       23.89       22.44      6.03 o 
  -4   4   9       42.92       34.84      6.25 o 
  -3   4   9      224.64      214.80      7.89 o 
  -2   4   9      255.47      284.34      8.73 o 
  -1   4   9      307.73      325.63      8.15 o 
   0   4   9      153.08      160.25      8.74 o 
   1   4   9       80.50       93.73      5.18 o 
   2   4   9        1.09        0.39      5.19 o 
   3   4   9      129.87      146.77      6.33 o 
   4   4   9       69.40       82.27      6.26 o 
   5   4   9      182.14      190.32      7.89 o 
   6   4   9      340.10      337.99      9.73 o 
   7   4   9      410.72      389.71     11.66 o 
   8   4   9      153.27      152.52      8.26 o 
   9   4   9        5.20        7.89      5.49 o 
  10   4   9        1.90        4.32      6.00 o 
  -7   5   9        7.29        6.35      5.66 o 
  -6   5   9       82.85       75.80      7.70 o 
  -5   5   9      129.65      123.58      8.90 o 
  -4   5   9       85.00       80.57      6.80 o 
  -3   5   9       87.98       98.34      6.68 o 
  -2   5   9        7.09        6.79      5.86 o 
  -1   5   9      117.73      110.99      6.65 o 
   0   5   9        3.65        2.09      7.21 o 
   1   5   9        7.22        3.89      5.13 o 
   2   5   9        2.60        3.18      5.23 o 
   3   5   9      477.54      443.93     10.96 o 
   4   5   9      670.73      650.54     12.60 o 
   5   5   9      374.38      381.14     11.39 o 
   6   5   9       91.58       94.59      7.27 o 
   7   5   9      633.34      691.75     13.44 o 
   8   5   9       37.83       43.59      6.50 o 
   9   5   9        0.68        2.83      5.76 o 
  10   5   9       35.82       29.78      7.17 o 
  -7   6   9       36.02       23.90      6.21 o 
  -6   6   9       55.56       71.35      7.29 o 
  -5   6   9       76.38       62.69      7.64 o 
  -4   6   9       59.43       69.29      6.74 o 
  -3   6   9       23.00       25.49      5.98 o 
  -2   6   9       28.64       36.27      6.06 o 
  -1   6   9        8.81       14.52      5.72 o 
   0   6   9      244.76      248.14     10.05 o 
   1   6   9      349.29      339.54     10.41 o 
   2   6   9       91.50       93.56      6.67 o 
   3   6   9      421.15      438.69     10.67 o 
   4   6   9      133.02      121.15      8.51 o 
   5   6   9       43.00       37.21      7.14 o 
   6   6   9       26.14       26.36      5.97 o 
   7   6   9       21.07       19.28      6.15 o 
   8   6   9       21.41       14.96      6.88 o 
   9   6   9       78.91       91.10      7.78 o 
  10   6   9       56.53       60.05      7.41 o 
  -6   7   9        3.54        4.79      6.04 o 
  -5   7   9        0.18        5.23      6.29 o 
  -4   7   9       10.14       10.15      6.11 o 
  -3   7   9       62.40       59.97      6.79 o 
  -2   7   9       93.53       96.43      7.26 o 
  -1   7   9      157.41      183.11      8.27 o 
   0   7   9       33.68       31.75      7.72 o 
   1   7   9      168.72      171.96      8.31 o 
   2   7   9      155.83      157.24      7.94 o 
   3   7   9      187.45      184.41      7.60 o 
   4   7   9        0.58        5.55      5.67 o 
   5   7   9       53.33       62.11      6.94 o 
   6   7   9       20.90       25.99      6.03 o 
   7   7   9      261.71      253.99     10.24 o 
   8   7   9      101.52      103.43      8.19 o 
   9   7   9       70.95       78.22      7.91 o 
  10   7   9       32.59       37.56      7.29 o 
  -5   8   9       26.96       35.06      7.18 o 
  -4   8   9       69.03       73.41      7.38 o 
  -3   8   9       95.13       90.22      7.64 o 
  -2   8   9       86.69       90.14      7.61 o 
  -1   8   9       70.96       66.70      6.43 o 
   0   8   9       30.21       26.88      8.19 o 
   1   8   9       28.18       28.20      6.99 o 
   2   8   9        2.58       11.28      6.04 o 
   3   8   9       27.27       37.18      6.01 o 
   4   8   9      170.70      179.37      8.15 o 
   5   8   9       88.20       81.68      7.17 o 
   6   8   9      165.86      165.61      8.83 o 
   7   8   9      264.27      230.04     10.25 o 
   8   8   9       21.08       17.73      6.62 o 
   9   8   9        0.59        0.22      5.58 o 
  10   8   9        0.96        2.18      5.94 o 
  -4   9   9       20.66        9.71      7.03 o 
  -3   9   9       21.79       31.22      6.61 o 
  -2   9   9        1.07        4.29      6.19 o 
  -1   9   9       25.29       27.17      6.32 o 
   0   9   9       49.80       50.94      9.08 o 
   1   9   9       91.65       80.14      7.92 o 
   2   9   9        2.48        3.60      6.83 o 
   3   9   9      141.42      140.02      8.57 o 
   4   9   9      123.14      107.43      8.92 o 
   5   9   9       89.81       87.41      7.68 o 
   6   9   9      111.67      100.76      7.39 o 
   7   9   9       39.68       53.12      6.69 o 
   8   9   9        0.21        2.89      5.80 o 
   9   9   9       23.09       29.51      6.55 o 
  10   9   9       25.93       24.62      6.51 o 
  -3  10   9        6.13        3.11      6.58 o 
  -2  10   9       26.75       33.82      6.74 o 
  -1  10   9       30.04       20.73      6.35 o 
   0  10   9       60.65       58.65      8.83 o 
   1  10   9      161.36      138.63      9.44 o 
   2  10   9       57.13       74.29      8.49 o 
   3  10   9       40.82       40.08      7.07 o 
   4  10   9        4.03        7.62      6.07 o 
   5  10   9        2.27        1.60      6.22 o 
   6  10   9        3.04        3.93      5.56 o 
   7  10   9       38.55       40.91      6.80 o 
   8  10   9       40.18       35.60      7.51 o 
   9  10   9       42.82       40.32      6.67 o 
  -1  11   9       39.94       32.64      7.22 o 
   0  11   9        9.74        4.56      8.23 o 
   1  11   9       10.47       15.52      7.18 o 
   2  11   9        1.59        9.88      7.18 o 
   3  11   9        6.62       14.39      7.00 o 
   4  11   9       31.99       41.88      7.79 o 
   5  11   9       29.29       30.18      6.92 o 
   6  11   9       16.88       20.30      6.45 o 
   7  11   9       59.14       68.46      7.38 o 
   8  11   9       29.46       32.70      6.88 o 
   1  12   9        5.42        1.42      7.54 o 
   2  12   9        7.34       15.95      7.60 o 
   3  12   9       30.48       18.29      8.32 o 
   4  12   9       40.28       30.20      8.18 o 
   5  12   9       52.05       60.22      8.40 o 
   6  12   9       40.95       33.71      7.07 o 
   7  12   9       18.07       18.78      6.49 o 
  -5  -8  10        0.63        8.24      7.47 o 
  -4  -8  10        7.03       16.10      7.41 o 
  -3  -8  10       21.05       29.75      8.28 o 
  -2  -8  10       19.43       13.72      7.90 o 
  -1  -8  10       13.07       17.07      9.02 o 
   0  -8  10       30.37       31.40      8.98 o 
  -7  -7  10        1.13        9.48      6.00 o 
  -6  -7  10        9.87        6.48      5.95 o 
  -5  -7  10       22.14       30.34      7.29 o 
  -4  -7  10       96.85       83.12      9.27 o 
  -3  -7  10      102.01       85.85      9.17 o 
  -2  -7  10       33.50       33.62      7.77 o 
  -1  -7  10       29.26       34.19      8.52 o 
   0  -7  10       10.24       15.94      7.86 o 
   1  -7  10        3.66        5.71      6.11 o 
   2  -7  10        4.55        4.19      5.87 o 
  -8  -6  10       28.71       28.15      6.31 o 
  -7  -6  10       37.61       27.48      7.01 o 
  -6  -6  10       42.69       43.25      6.57 o 
  -5  -6  10        8.92       21.64      7.12 o 
  -4  -6  10       55.96       46.74      7.59 o 
  -3  -6  10       36.69       24.63      7.80 o 
  -2  -6  10        1.22        0.00      6.46 o 
  -1  -6  10        1.01        4.19      7.10 o 
   0  -6  10       44.62       48.26      7.87 o 
   1  -6  10       62.71       60.14      6.27 o 
   2  -6  10       51.66       42.53      6.64 o 
   3  -6  10       44.29       45.43      6.88 o 
   4  -6  10       16.87       12.73      5.94 o 
  -8  -5  10       33.53       25.64      5.70 o 
  -7  -5  10       58.78       53.00      6.61 o 
  -6  -5  10       31.52       33.75      6.49 o 
  -5  -5  10       17.11       15.15      6.42 o 
  -4  -5  10        0.38        0.44      6.26 o 
  -3  -5  10        0.17        8.09      5.79 o 
  -2  -5  10        0.59        7.65      5.44 o 
  -1  -5  10       62.90       54.85      8.27 o 
   0  -5  10      190.98      217.86     10.14 o 
   1  -5  10      170.98      176.95      7.66 o 
   2  -5  10       36.15       44.35      5.81 o 
   3  -5  10       25.88       29.71      5.60 o 
   4  -5  10        5.79        7.31      5.81 o 
   5  -5  10        0.39        1.96      5.42 o 
  -9  -4  10       29.83       30.69      5.37 o 
  -8  -4  10       16.80       15.79      5.41 o 
  -7  -4  10        1.51        0.00      5.13 o 
  -6  -4  10       29.53       25.70      5.65 o 
  -5  -4  10       52.30       43.55      5.94 o 
  -4  -4  10      185.70      194.19      9.59 o 
  -3  -4  10      130.81      118.25      7.71 o 
  -2  -4  10       33.84       41.72      6.23 o 
  -1  -4  10        9.31        3.39      5.83 o 
   0  -4  10      153.38      135.68      9.40 o 
   1  -4  10       73.84       68.72      5.85 o 
   2  -4  10        9.69        4.22      5.00 o 
   3  -4  10       11.46       11.61      4.96 o 
   4  -4  10       71.36       69.80      6.50 o 
   5  -4  10       87.23       84.58      6.51 o 
   6  -4  10       58.54       55.43      6.34 o 
  -9  -3  10        1.10        3.71      4.80 o 
  -8  -3  10        7.23       12.67      4.93 o 
  -7  -3  10       28.41       19.25      6.03 o 
  -6  -3  10      115.29      115.38      7.06 o 
  -5  -3  10      106.93      123.11      7.74 o 
  -4  -3  10      165.80      163.03      7.93 o 
  -3  -3  10      264.02      267.76      8.94 o 
  -2  -3  10        4.40       12.79      5.12 o 
  -1  -3  10       59.25       64.50      6.55 o 
   0  -3  10        0.28        7.35      5.69 o 
   1  -3  10       19.25       22.44      4.31 o 
   2  -3  10        3.32        0.14      4.42 o 
   3  -3  10      124.32      137.28      7.10 o 
   4  -3  10      108.52       95.14      6.29 o 
   5  -3  10      193.13      220.06      8.49 o 
   6  -3  10       17.99        6.14      5.82 o 
   7  -3  10        2.70        8.68      4.62 o 
  -9  -2  10       32.94       34.07      5.57 o 
  -8  -2  10       67.67       60.04      5.95 o 
  -7  -2  10      135.83      129.60      7.34 o 
  -6  -2  10       91.86       97.43      6.46 o 
  -5  -2  10      122.59      119.09      7.24 o 
  -4  -2  10        8.98        5.17      5.30 o 
  -3  -2  10        0.25        0.64      4.93 o 
  -2  -2  10      125.19      115.97      6.36 o 
  -1  -2  10      119.00      131.02      6.92 o 
   0  -2  10      251.36      265.05      8.46 o 
   1  -2  10      388.32      375.81      8.33 o 
   2  -2  10       57.05       58.26      5.34 o 
   3  -2  10      115.26      129.58      5.87 o 
   4  -2  10       32.33       29.85      5.55 o 
   5  -2  10       23.06       24.98      5.42 o 
   6  -2  10        2.45        3.65      4.66 o 
   7  -2  10       23.05       19.47      5.27 o 
   8  -2  10       42.21       33.31      6.07 o 
  -9  -1  10       57.34       62.87      6.42 o 
  -8  -1  10       70.66       69.54      6.16 o 
  -7  -1  10       32.37       28.12      5.23 o 
  -6  -1  10        4.80       14.59      4.97 o 
  -5  -1  10       18.70       20.13      5.24 o 
  -4  -1  10       36.83       26.61      6.07 o 
  -3  -1  10       48.56       48.77      5.35 o 
  -2  -1  10       40.39       45.07      4.95 o 
  -1  -1  10      109.00      125.00      6.38 o 
   0  -1  10      753.30      714.45     12.31 o 
   1  -1  10       46.87       43.47      4.70 o 
   2  -1  10       28.99       24.95      4.57 o 
   3  -1  10       20.23       27.02      5.00 o 
   4  -1  10        1.48        9.14      5.00 o 
   5  -1  10      127.48      132.88      7.41 o 
   6  -1  10       44.49       46.07      6.48 o 
   7  -1  10       54.89       55.39      5.92 o 
   8  -1  10       57.78       56.03      6.17 o 
  -9   0  10       19.25       19.11      4.45 o 
  -8   0  10        0.16        0.48      3.75 o 
  -7   0  10       28.92       26.83      4.11 o 
  -6   0  10       97.33       95.88      4.63 o 
  -5   0  10      260.98      249.25      6.28 o 
  -4   0  10      363.22      395.12      5.77 o 
  -3   0  10      547.13      524.75      9.85 o 
  -2   0  10        3.59        1.41      5.38 o 
  -1   0  10      201.35      185.70     16.37 o 
   0   0  10       19.27       22.17      3.99 o 
   1   0  10        1.81        3.05      3.05 o 
   2   0  10       62.69       57.34      6.04 o 
   3   0  10      182.54      175.41      5.77 o 
   4   0  10      341.43      320.80      5.58 o 
   5   0  10      467.21      448.64      9.03 o 
   6   0  10       87.95       95.72      4.85 o 
   7   0  10       58.93       59.15     14.68 o 
   8   0  10       13.74       14.59      5.41 o 
   9   0  10        1.01        3.04      3.78 o 
  -9   1  10        3.33        0.00      5.60 o 
  -8   1  10       38.43       29.90      6.18 o 
  -7   1  10      110.40       99.51      6.77 o 
  -6   1  10      318.14      341.07     10.00 o 
  -5   1  10      432.28      450.63     10.48 o 
  -4   1  10       32.01       34.73      4.94 o 
  -3   1  10       92.50       85.52      5.75 o 
  -2   1  10       68.79       62.41      4.85 o 
  -1   1  10       27.32       34.02      3.82 o 
   0   1  10       55.63       49.22      5.61 o 
   1   1  10      133.24      139.03      6.08 o 
   2   1  10       64.30       52.70      4.90 o 
   3   1  10      201.86      205.51      6.87 o 
   4   1  10      190.31      165.77      8.39 o 
   5   1  10       87.48       87.00      6.85 o 
   6   1  10       22.17       18.98      5.97 o 
   7   1  10        8.44        8.62      5.25 o 
   8   1  10       20.42       14.00      6.46 o 
   9   1  10       65.56       74.67      7.42 o 
  -8   2  10       59.36       62.50      6.86 o 
  -7   2  10       48.96       39.09      6.11 o 
  -6   2  10       65.10       58.88      7.41 o 
  -5   2  10       23.31       23.93      5.57 o 
  -4   2  10       19.70       22.19      4.98 o 
  -3   2  10      365.96      360.75      8.40 o 
  -2   2  10      185.09      175.55      5.96 o 
  -1   2  10     1034.01      988.56     10.92 o 
   0   2  10      449.63      438.08      9.94 o 
   1   2  10       98.81      106.40      6.19 o 
   2   2  10       86.32       89.85      6.00 o 
   3   2  10      213.14      203.85      7.59 o 
   4   2  10        5.21       11.97      4.91 o 
   5   2  10       63.42       63.01      6.39 o 
   6   2  10       20.77       19.72      4.69 o 
   7   2  10      157.81      174.12      8.58 o 
   8   2  10      175.04      153.71      8.97 o 
   9   2  10      100.88      116.29      8.50 o 
  10   2  10       30.31       40.36      6.79 o 
  -8   3  10        7.09        0.85      5.38 o 
  -7   3  10        1.32        0.37      5.19 o 
  -6   3  10       12.74       10.60      5.74 o 
  -5   3  10      136.61      148.22      8.24 o 
  -4   3  10      221.35      230.45      8.05 o 
  -3   3  10      149.67      171.90      7.54 o 
  -2   3  10      295.76      259.95      7.55 o 
  -1   3  10      881.55      948.69     11.47 o 
   0   3  10       80.75       73.56      6.04 o 
   1   3  10       45.21       49.18      5.37 o 
   2   3  10        7.18       10.20      5.34 o 
   3   3  10        2.35        4.88      5.19 o 
   4   3  10       57.91       53.62      6.09 o 
   5   3  10      214.17      212.17      9.17 o 
   6   3  10        3.59        2.58      4.83 o 
   7   3  10      129.31      122.75      7.62 o 
   8   3  10       62.62       56.77      7.02 o 
   9   3  10       35.19       27.37      7.19 o 
  10   3  10        3.59        6.49      5.82 o 
  -7   4  10       56.19       54.48      6.94 o 
  -6   4  10      133.23      140.99      8.82 o 
  -5   4  10      237.42      245.12      9.75 o 
  -4   4  10      132.19      149.00      7.60 o 
  -3   4  10      194.40      203.27      8.28 o 
  -2   4  10       10.41        4.59      5.09 o 
  -1   4  10       33.96       34.40      5.25 o 
   0   4  10        3.90        5.26      5.52 o 
   1   4  10      254.02      258.43      8.77 o 
   2   4  10      200.30      218.19      7.97 o 
   3   4  10      410.74      446.39     10.15 o 
   4   4  10      374.61      350.52      9.41 o 
   5   4  10       87.82       81.37      7.46 o 
   6   4  10      243.86      228.10      9.39 o 
   7   4  10        5.36        4.19      5.38 o 
   8   4  10        0.67        4.18      5.42 o 
   9   4  10       29.48       43.14      6.92 o 
  10   4  10       16.42       13.58      6.43 o 
  -7   5  10       67.05       57.52      7.59 o 
  -6   5  10       90.04       98.06      8.17 o 
  -5   5  10       72.74       59.88      7.02 o 
  -4   5  10       17.14       20.01      6.32 o 
  -3   5  10       30.60       34.76      6.17 o 
  -2   5  10       33.98       29.75      5.82 o 
  -1   5  10      556.69      619.76     12.31 o 
   0   5  10       34.37       29.25      7.05 o 
   1   5  10      146.55      141.75      7.05 o 
   2   5  10       29.52       37.09      5.87 o 
   3   5  10      442.01      444.22      9.71 o 
   4   5  10        4.50        7.41      5.90 o 
   5   5  10       71.06       77.71      7.08 o 
   6   5  10        2.02        1.03      5.65 o 
   7   5  10       38.66       43.47      6.19 o 
   8   5  10       39.61       46.36      6.86 o 
   9   5  10       87.10       91.04      8.31 o 
  10   5  10       62.61       58.65      7.53 o 
  -6   6  10        0.10        6.22      6.22 o 
  -5   6  10        4.54       14.11      6.18 o 
  -4   6  10       66.53       57.13      7.50 o 
  -3   6  10      143.86      154.76      8.72 o 
  -2   6  10      406.70      428.70     12.00 o 
  -1   6  10      465.21      467.43     11.29 o 
   0   6  10      221.89      224.97     12.27 o 
   1   6  10       14.31       28.52      7.21 o 
   2   6  10       24.87       19.34      5.94 o 
   3   6  10        8.96        7.99      6.56 o 
   4   6  10        1.26        9.91      6.13 o 
   5   6  10       39.93       38.46      6.86 o 
   6   6  10      101.72      111.05      7.71 o 
   7   6  10      216.39      231.81      9.36 o 
   8   6  10      145.63      143.74      9.77 o 
   9   6  10       37.18       35.75      7.01 o 
  10   6  10       14.53       19.82      6.59 o 
  -5   7  10       76.02       70.62      7.74 o 
  -4   7  10       64.72       60.19      7.66 o 
  -3   7  10      118.82      103.74      7.77 o 
  -2   7  10      177.21      177.38      8.64 o 
  -1   7  10       90.46      103.94      7.78 o 
   0   7  10       14.96       18.83      7.73 o 
   1   7  10      131.75      117.62      7.90 o 
   2   7  10       78.98       85.12      7.07 o 
   3   7  10      138.52      131.85      8.29 o 
   4   7  10      132.43      120.16      9.02 o 
   5   7  10       55.93       48.93      7.27 o 
   6   7  10       11.92       12.64      5.96 o 
   7   7  10       20.39       26.37      6.38 o 
   8   7  10        7.82        2.75      5.86 o 
   9   7  10        2.30        2.60      5.67 o 
  10   7  10        7.47       12.81      5.89 o 
  -5   8  10       34.65       33.82      7.27 o 
  -4   8  10       10.50        5.13      6.51 o 
  -3   8  10        4.53        3.76      6.11 o 
  -2   8  10        3.25        1.20      6.33 o 
  -1   8  10       46.38       38.50      6.99 o 
   0   8  10       18.92       31.38      7.87 o 
   1   8  10      276.58      260.59     10.03 o 
   2   8  10      172.80      156.35     10.01 o 
   3   8  10      287.46      289.63      9.95 o 
   4   8  10       64.21       70.22      6.84 o 
   5   8  10        3.64        5.10      6.55 o 
   6   8  10       40.08       34.49      6.77 o 
   7   8  10        0.16        3.88      6.15 o 
   8   8  10       16.12       28.39      6.69 o 
   9   8  10       22.49       22.51      6.25 o 
  10   8  10       48.98       43.85      7.17 o 
  -4   9  10        9.33        1.12      6.51 o 
  -3   9  10       30.62       35.13      7.26 o 
  -2   9  10       53.26       47.52      7.06 o 
  -1   9  10      135.27      123.24      8.55 o 
   0   9  10       98.23      110.57     10.20 o 
   1   9  10       31.72       33.79      7.06 o 
   2   9  10       87.55       73.02      8.10 o 
   3   9  10       28.04       18.86      6.94 o 
   4   9  10        0.15        0.53      5.54 o 
   5   9  10       85.68       93.94      7.46 o 
   6   9  10       41.61       48.19      6.53 o 
   7   9  10       67.49       65.05      7.60 o 
   8   9  10       49.13       55.27      7.57 o 
   9   9  10       14.13       12.99      6.47 o 
  -2  10  10       59.13       69.67      7.90 o 
  -1  10  10       27.87       24.77      7.11 o 
   0  10  10       12.07       13.43      8.23 o 
   1  10  10        0.78        0.06      6.78 o 
   2  10  10        3.21       10.91      7.56 o 
   3  10  10       36.24       30.36      7.89 o 
   4  10  10       42.83       49.45      7.24 o 
   5  10  10       45.79       44.66      6.67 o 
   6  10  10       34.76       31.12      6.26 o 
   7  10  10       75.71       79.57      7.53 o 
   8  10  10       31.86       39.69      6.94 o 
   9  10  10        3.27        3.43      6.29 o 
  -1  11  10        1.59        1.08      6.54 o 
   0  11  10       15.04       22.82      9.02 o 
   1  11  10       41.65       44.02      8.13 o 
   2  11  10       46.57       47.46      8.32 o 
   3  11  10       55.80       65.28      8.87 o 
   4  11  10       74.24       70.50      8.32 o 
   5  11  10       10.83       20.00      6.53 o 
   6  11  10       10.49        5.52      5.75 o 
   7  11  10        0.86        2.98      6.58 o 
   8  11  10        8.76        6.45      6.65 o 
   2  12  10       54.58       58.94      9.00 o 
   3  12  10       11.57        9.20      8.13 o 
   4  12  10        3.02        4.51      7.21 o 
   5  12  10        3.42        5.11      7.27 o 
   6  12  10        0.77        0.22      6.34 o 
  -6  -7  11       18.01       26.45      6.92 o 
  -5  -7  11        8.18        4.42      7.50 o 
  -4  -7  11        0.72        7.40      7.80 o 
  -3  -7  11        6.80        8.78      7.56 o 
  -2  -7  11       19.04       11.66      6.99 o 
  -1  -7  11        7.20        2.53      8.78 o 
   0  -7  11       15.44       20.23      8.68 o 
   1  -7  11       36.02       31.41      6.87 o 
  -7  -6  11       37.85       27.35      6.56 o 
  -6  -6  11        2.12        1.44      5.76 o 
  -5  -6  11        0.17        1.61      6.60 o 
  -4  -6  11        8.47       14.75      6.99 o 
  -3  -6  11       77.34       83.50      8.81 o 
  -2  -6  11       76.11       78.36      9.04 o 
  -1  -6  11       49.87       54.99      9.15 o 
   0  -6  11       47.22       44.64      9.32 o 
   1  -6  11       37.46       35.71      6.53 o 
   2  -6  11        6.87       17.07      5.66 o 
   3  -6  11        0.44        2.12      5.64 o 
  -7  -5  11        1.10        5.84      5.60 o 
  -6  -5  11       17.08       21.42      5.81 o 
  -5  -5  11       71.90       57.35      8.43 o 
  -4  -5  11       81.29       72.60      8.43 o 
  -3  -5  11      128.81      122.13      9.31 o 
  -2  -5  11        8.47        0.72      6.54 o 
  -1  -5  11        9.31       10.86      7.14 o 
   0  -5  11        2.75        7.28      7.28 o 
   1  -5  11        5.45        2.30      5.26 o 
   2  -5  11        8.56       13.25      5.56 o 
   3  -5  11       30.30       30.86      5.98 o 
   4  -5  11       16.32       18.88      5.56 o 
  -8  -4  11       28.74       32.84      5.55 o 
  -7  -4  11       56.08       47.94      6.64 o 
  -6  -4  11       65.68       63.26      7.14 o 
  -5  -4  11       92.30       97.37      8.00 o 
  -4  -4  11       81.58       96.82      7.83 o 
  -3  -4  11       80.98       87.28      7.07 o 
  -2  -4  11        6.16        4.84      5.82 o 
  -1  -4  11        3.05        1.99      6.77 o 
   0  -4  11       11.98       10.13      6.50 o 
   1  -4  11       98.71       93.48      6.87 o 
   2  -4  11       47.81       50.25      5.85 o 
   3  -4  11       99.43      110.55      7.01 o 
   4  -4  11       56.66       47.79      6.21 o 
   5  -4  11       15.27        7.80      5.18 o 
  -8  -3  11       64.55       74.36      6.35 o 
  -7  -3  11       55.78       52.41      5.51 o 
  -6  -3  11       33.09       41.54      5.87 o 
  -5  -3  11        3.02        0.80      5.49 o 
  -4  -3  11        5.60        8.95      5.76 o 
  -3  -3  11      204.31      182.98      8.54 o 
  -2  -3  11      104.60      119.75      7.34 o 
  -1  -3  11      179.50      183.39      8.82 o 
   0  -3  11      282.82      294.80     11.68 o 
   1  -3  11       71.85       71.63      5.96 o 
   2  -3  11        4.63        2.70      4.83 o 
   3  -3  11        9.63        9.05      4.68 o 
   4  -3  11       32.52       35.56      5.66 o 
   5  -3  11        2.35        3.30      5.24 o 
   6  -3  11       16.45       20.01      5.76 o 
  -8  -2  11       32.25       31.31      5.29 o 
  -7  -2  11       10.40       14.85      5.00 o 
  -6  -2  11        0.25        0.52      4.64 o 
  -5  -2  11       41.04       41.50      5.99 o 
  -4  -2  11      100.80      119.13      7.22 o 
  -3  -2  11      457.26      511.79     11.67 o 
  -2  -2  11      103.72      119.18      6.82 o 
  -1  -2  11      142.94      146.39      7.77 o 
   0  -2  11       91.68      100.25      7.29 o 
   1  -2  11      119.77      126.84      6.36 o 
   2  -2  11       10.99       13.30      4.48 o 
   3  -2  11       28.80       38.17      4.98 o 
   4  -2  11       15.80       16.38      5.00 o 
   5  -2  11       25.19       21.09      5.49 o 
   6  -2  11       28.34       26.01      5.72 o 
   7  -2  11       50.59       44.00      6.36 o 
  -8  -1  11       16.02       22.43      5.16 o 
  -7  -1  11       15.05       21.13      4.97 o 
  -6  -1  11       74.62       66.19      6.47 o 
  -5  -1  11      264.16      297.57      9.37 o 
  -4  -1  11      234.12      234.72      8.97 o 
  -3  -1  11      256.09      247.96      8.74 o 
  -2  -1  11       18.49       12.14      4.85 o 
  -1  -1  11        3.93        2.74      4.76 o 
   0  -1  11       26.97       31.02      5.79 o 
   1  -1  11      573.95      550.63      8.85 o 
   2  -1  11       68.77       69.36      5.19 o 
   3  -1  11      230.20      212.16      8.36 o 
   4  -1  11      131.54      126.95      6.85 o 
   5  -1  11       42.92       33.39      5.77 o 
   6  -1  11       28.84       26.70      5.93 o 
   7  -1  11        5.12        3.45      5.06 o 
   8  -1  11        6.21        6.53      4.84 o 
  -8   0  11       60.95       54.87      5.29 o 
  -7   0  11       64.68       67.36      4.56 o 
  -6   0  11       88.96       83.18      4.83 o 
  -5   0  11       78.61       63.82      5.89 o 
  -4   0  11      119.03      116.13      4.60 o 
  -3   0  11       24.44       26.00      3.22 o 
  -2   0  11        0.51        2.69      2.69 o 
  -1   0  11      231.62      219.50     35.28 o 
   0   0  11      215.54      218.16     10.89 o 
   1   0  11      230.47      223.45     12.78 o 
   2   0  11      109.58      116.12      6.09 o 
   3   0  11      139.90      135.86      4.55 o 
   4   0  11      203.27      198.53      6.23 o 
   5   0  11        0.32        2.93      3.51 o 
   6   0  11        0.03        0.60      3.53 o 
   7   0  11       32.96       19.38      8.13 o 
   8   0  11       12.33       12.13     12.44 o 
  -8   1  11       15.86       12.47      5.60 o 
  -7   1  11       10.09        6.64      5.82 o 
  -6   1  11        3.32        4.63      5.21 o 
  -5   1  11       21.18       20.53      5.18 o 
  -4   1  11      172.35      171.96      7.08 o 
  -3   1  11      390.52      393.08      8.68 o 
  -2   1  11      245.29      261.92      6.40 o 
  -1   1  11      589.86      595.67      8.43 o 
   0   1  11      773.15      830.82     13.50 o 
   1   1  11      318.63      329.77      9.28 o 
   2   1  11       32.64       26.49      5.82 o 
   3   1  11        3.78        3.42      4.74 o 
   4   1  11       16.08       11.49      5.22 o 
   5   1  11       35.48       46.30      6.12 o 
   6   1  11       86.77       86.97      6.33 o 
   7   1  11       78.30       71.33      7.54 o 
   8   1  11       52.27       44.71      6.14 o 
   9   1  11       37.67       46.04      7.01 o 
  -8   2  11        0.97        7.59      5.05 o 
  -7   2  11       10.70       12.27      5.60 o 
  -6   2  11       44.37       37.38      6.61 o 
  -5   2  11      104.47       90.69      7.50 o 
  -4   2  11      249.73      217.42      8.48 o 
  -3   2  11      364.33      376.86      8.63 o 
  -2   2  11      349.67      381.69      7.79 o 
  -1   2  11        5.57        5.77      3.85 o 
   0   2  11       44.69       40.05      6.57 o 
   1   2  11       65.03       73.94      6.29 o 
   2   2  11       10.07       11.03      5.02 o 
   3   2  11      142.80      126.53      8.57 o 
   4   2  11       94.13       91.50      6.31 o 
   5   2  11       47.62       39.69      6.06 o 
   6   2  11       95.07      104.39      7.38 o 
   7   2  11       57.67       61.60      6.26 o 
   8   2  11       25.57       33.93      6.46 o 
   9   2  11        0.01        5.30      5.85 o 
  -7   3  11       51.14       41.76      6.83 o 
  -6   3  11       77.49       87.60      7.40 o 
  -5   3  11      197.60      203.43      8.83 o 
  -4   3  11       42.15       33.95      6.40 o 
  -3   3  11        0.19        0.84      4.72 o 
  -2   3  11       34.63       40.45      5.40 o 
  -1   3  11      217.26      220.41      7.38 o 
   0   3  11      148.77      139.98      7.44 o 
   1   3  11     1386.37     1403.41     17.35 o 
   2   3  11      430.20      474.90     10.41 o 
   3   3  11      595.39      608.35     11.67 o 
   4   3  11      457.48      462.54     11.28 o 
   5   3  11        3.68        3.33      5.39 o 
   6   3  11        3.14        7.29      5.00 o 
   7   3  11        4.71        3.44      5.42 o 
   8   3  11        0.31        5.47      5.47 o 
   9   3  11        3.83       10.66      5.84 o 
  -7   4  11       11.48        9.56      6.06 o 
  -6   4  11        7.97       10.88      6.16 o 
  -5   4  11        5.22        8.42      6.29 o 
  -4   4  11        3.10        2.19      5.93 o 
  -3   4  11       76.34       75.80      6.64 o 
  -2   4  11      244.60      223.53      8.89 o 
  -1   4  11      162.86      143.04      6.31 o 
   0   4  11      633.40      685.65     13.63 o 
   1   4  11      213.78      231.55      8.26 o 
   2   4  11      106.81       89.92      7.28 o 
   3   4  11       26.40       31.56      6.31 o 
   4   4  11        8.47        0.65      5.26 o 
   5   4  11       11.99        8.70      5.82 o 
   6   4  11       42.85       52.70      6.00 o 
   7   4  11       43.24       32.94      5.66 o 
   8   4  11       61.69       62.61      7.14 o 
   9   4  11       18.99       17.76      6.31 o 
  10   4  11       10.60       21.23      6.25 o 
  -6   5  11       10.98        4.41      6.22 o 
  -5   5  11       97.78      103.57      8.21 o 
  -4   5  11      180.29      181.83      9.71 o 
  -3   5  11      230.10      231.41      9.30 o 
  -2   5  11      211.68      202.71      9.53 o 
  -1   5  11      182.29      200.43      8.07 o 
   0   5  11      198.53      174.22      9.69 o 
   1   5  11        0.16        9.44      5.14 o 
   2   5  11        0.11        1.93      5.72 o 
   3   5  11       19.22       21.20      6.19 o 
   4   5  11      144.58      147.47      7.83 o 
   5   5  11      537.59      499.73     13.57 o 
   6   5  11      242.57      273.67      8.87 o 
   7   5  11      104.15      118.85      7.80 o 
   8   5  11       36.40       39.66      6.09 o 
   9   5  11       13.34        9.13      6.69 o 
  10   5  11        0.94        4.11      6.07 o 
  -6   6  11       28.64       25.38      6.79 o 
  -5   6  11       71.49       68.04      8.17 o 
  -4   6  11       51.23       43.82      7.22 o 
  -3   6  11       23.47       16.14      6.85 o 
  -2   6  11       39.52       37.34      7.03 o 
  -1   6  11       24.86       25.62      6.57 o 
   0   6  11        8.68       15.23      8.41 o 
   1   6  11      409.04      412.55     10.45 o 
   2   6  11      244.96      232.92      9.40 o 
   3   6  11      178.36      159.68      9.27 o 
   4   6  11      133.39      138.96      8.11 o 
   5   6  11       19.97       24.47      6.68 o 
   6   6  11       66.23       77.13      6.98 o 
   7   6  11       41.30       46.24      6.92 o 
   8   6  11        0.03        8.38      5.97 o 
   9   6  11       12.17        9.04      6.74 o 
  10   6  11       18.68       21.84      6.31 o 
  -5   7  11       13.52       12.33      6.57 o 
  -4   7  11        0.41        0.64      6.35 o 
  -3   7  11       43.40       38.41      7.44 o 
  -2   7  11       73.82       82.04      7.91 o 
  -1   7  11      146.95      143.99      9.03 o 
   0   7  11      471.38      448.70     17.67 o 
   1   7  11      191.69      172.48     10.12 o 
   2   7  11      308.97      312.96     10.38 o 
   3   7  11      172.24      154.20      9.89 o 
   4   7  11      270.82      291.24     10.88 o 
   5   7  11       15.70       12.47      6.75 o 
   6   7  11        2.31        3.64      5.70 o 
   7   7  11        5.44       12.27      6.05 o 
   8   7  11       48.04       48.26      7.67 o 
   9   7  11       35.65       36.58      7.14 o 
  10   7  11       45.02       48.22      7.33 o 
  -4   8  11       26.54       16.24      7.30 o 
  -3   8  11       62.61       55.51      7.45 o 
  -2   8  11       72.34       76.80      7.90 o 
  -1   8  11       90.48       80.94      7.84 o 
   0   8  11       91.33       85.22      9.38 o 
   1   8  11       14.63       24.42      6.90 o 
   2   8  11        4.59        6.91      7.31 o 
   3   8  11        0.91        5.71      5.71 o 
   4   8  11      102.38      103.70      8.85 o 
   5   8  11      162.42      143.09     10.07 o 
   6   8  11       78.61       72.99      7.84 o 
   7   8  11       47.52       55.63      7.67 o 
   8   8  11       31.96       42.34      7.19 o 
   9   8  11        9.64       22.62      6.80 o 
  -3   9  11       18.12       18.04      7.22 o 
  -2   9  11       32.14       31.28      7.00 o 
  -1   9  11        5.70       14.30      6.22 o 
   0   9  11       12.64       28.67      8.43 o 
   1   9  11       66.21       66.21      8.66 o 
   2   9  11       72.89       72.45      8.99 o 
   3   9  11       34.01       32.08      7.33 o 
   4   9  11      145.47      156.49      8.33 o 
   5   9  11      165.76      154.96      9.91 o 
   6   9  11      144.05      162.49      8.96 o 
   7   9  11       96.38       82.24      8.83 o 
   8   9  11        8.17        6.90      6.94 o 
   9   9  11        0.43        4.61      6.35 o 
  -2  10  11        4.88        8.79      6.86 o 
  -1  10  11       50.12       58.97      7.90 o 
   0  10  11       60.75       55.69      9.53 o 
   1  10  11       54.38       49.10      8.52 o 
   2  10  11      112.45      124.09      9.72 o 
   3  10  11       54.27       47.92      8.51 o 
   4  10  11       54.94       56.07      7.26 o 
   5  10  11        2.20        3.74      6.01 o 
   6  10  11        4.08        6.25      5.77 o 
   7  10  11        0.11        6.30      6.22 o 
   8  10  11       32.78       29.10      7.70 o 
   0  11  11       73.53       81.49     11.08 o 
   1  11  11       18.56       18.09      8.27 o 
   2  11  11        6.04        8.62      8.04 o 
   3  11  11        3.23        2.15      8.14 o 
   4  11  11        5.90        9.37      6.92 o 
   5  11  11       16.47       18.95      6.87 o 
   6  11  11       11.03       12.39      6.03 o 
   7  11  11       11.21       17.39      6.28 o 
   3  12  11       24.54       40.31      9.01 o 
   4  12  11       57.99       41.07      8.74 o 
   5  12  11       44.08       35.27      8.35 o 
  -3  -7  12       64.04       60.08      8.81 o 
  -2  -7  12       33.28       40.15      8.59 o 
  -1  -7  12       11.87       20.89      8.83 o 
  -5  -6  12       39.42       38.14      8.12 o 
  -4  -6  12       40.11       39.91      8.76 o 
  -3  -6  12       66.28       76.62      9.16 o 
  -2  -6  12       16.85       27.33      8.18 o 
  -1  -6  12        0.21        6.77      7.97 o 
   0  -6  12        0.83       14.27      7.90 o 
   1  -6  12       13.53        3.66      6.40 o 
   2  -6  12        6.06        8.79      5.99 o 
  -6  -5  12       39.65       36.90      6.56 o 
  -5  -5  12       39.83       43.39      7.48 o 
  -4  -5  12       83.89       77.56      8.31 o 
  -3  -5  12       15.34       25.88      7.39 o 
  -2  -5  12        2.54        7.05      6.37 o 
  -1  -5  12       29.60       37.84      7.80 o 
   0  -5  12       53.07       54.37      9.11 o 
   1  -5  12      100.18       83.93      7.39 o 
   2  -5  12       34.07       41.01      6.74 o 
   3  -5  12        3.57       10.35      5.05 o 
  -7  -4  12       24.65       21.55      6.14 o 
  -6  -4  12        0.07        7.28      5.32 o 
  -5  -4  12       13.56        1.40      6.32 o 
  -4  -4  12        0.85        6.18      6.18 o 
  -3  -4  12       56.76       55.39      7.13 o 
  -2  -4  12       91.02       84.76      8.24 o 
  -1  -4  12       53.12       69.49      8.29 o 
   0  -4  12       61.64       65.06      7.82 o 
   1  -4  12       46.70       47.45      6.03 o 
   2  -4  12       26.74       23.66      5.89 o 
   3  -4  12        1.02        2.70      5.28 o 
   4  -4  12       16.21       20.53      5.34 o 
   5  -4  12       14.37       14.53      5.32 o 
  -7  -3  12        5.09        1.53      4.95 o 
  -6  -3  12       20.07       27.88      5.35 o 
  -5  -3  12       89.75       87.56      8.15 o 
  -4  -3  12      134.15      131.62      8.34 o 
  -3  -3  12      129.63      140.50      8.07 o 
  -2  -3  12      107.95      107.79      7.74 o 
  -1  -3  12       45.90       46.27      8.35 o 
   0  -3  12       92.03       86.20      7.95 o 
   1  -3  12        2.76        2.93      4.78 o 
   2  -3  12       13.64       15.45      5.07 o 
   3  -3  12       51.29       59.23      6.01 o 
   4  -3  12       52.46       45.58      6.14 o 
   5  -3  12       42.76       48.54      6.05 o 
   6  -3  12       32.05       42.05      5.74 o 
  -8  -2  12       24.53       31.34      4.94 o 
  -7  -2  12       59.03       72.40      6.12 o 
  -6  -2  12       78.21       78.78      5.90 o 
  -5  -2  12      121.79      122.98      7.75 o 
  -4  -2  12      196.61      209.53      8.78 o 
  -3  -2  12       45.92       35.56      6.39 o 
  -2  -2  12        5.28        8.54      4.99 o 
  -1  -2  12      128.22      126.00      8.12 o 
   0  -2  12       16.76       22.47      6.72 o 
   1  -2  12      101.55       86.96      6.02 o 
   2  -2  12       76.84       87.88      6.43 o 
   3  -2  12       32.80       29.61      5.06 o 
   4  -2  12       81.20       83.72      6.41 o 
   5  -2  12        5.80        2.92      5.03 o 
   6  -2  12        5.84       11.09      5.02 o 
  -8  -1  12       58.38       55.68      5.67 o 
  -7  -1  12       50.33       44.14      5.72 o 
  -6  -1  12       20.92       13.64      4.90 o 
  -5  -1  12       16.44       17.69      5.97 o 
  -4  -1  12       31.65       42.02      5.51 o 
  -3  -1  12       13.89       10.24      5.27 o 
  -2  -1  12      119.07      101.62      7.02 o 
  -1  -1  12       74.50       66.90      6.77 o 
   0  -1  12      330.11      352.41     10.23 o 
   1  -1  12      287.26      297.07      7.76 o 
   2  -1  12       48.01       41.73      5.69 o 
   3  -1  12       10.45        4.81      4.79 o 
   4  -1  12        0.17        1.71      5.08 o 
   5  -1  12        0.34        2.15      5.17 o 
   6  -1  12       23.02       21.56      5.99 o 
   7  -1  12       37.26       35.82      5.45 o 
  -8   0  12       11.39       15.81      3.93 o 
  -7   0  12        6.89        4.45      5.30 o 
  -6   0  12       42.91       42.22      4.04 o 
  -5   0  12       73.73       82.62      4.75 o 
  -4   0  12      137.24      144.69      4.44 o 
  -3   0  12      179.85      191.84      4.47 o 
  -2   0  12      499.83      537.19      6.26 o 
  -1   0  12      127.93      125.23      4.14 o 
   0   0  12      243.77      264.86      6.84 o 
   1   0  12        2.77        3.84      3.32 o 
   2   0  12        1.64        0.54      3.73 o 
   3   0  12      123.81      122.45      5.45 o 
   4   0  12       66.17       64.40      5.39 o 
   5   0  12       59.09       62.06      4.51 o 
   6   0  12       38.45       40.05      6.17 o 
   7   0  12       40.79       48.44      4.42 o 
   8   0  12       19.48       26.19      4.23 o 
  -8   1  12        2.94        0.62      5.44 o 
  -7   1  12       56.74       65.88      6.62 o 
  -6   1  12       56.97       46.08      6.06 o 
  -5   1  12      296.54      299.43      9.50 o 
  -4   1  12      249.37      252.16      8.04 o 
  -3   1  12       69.00       63.45      5.06 o 
  -2   1  12        6.97        6.12      3.94 o 
  -1   1  12        0.12        0.22      3.74 o 
   0   1  12      120.71      126.82      7.28 o 
   1   1  12       47.71       45.60      6.37 o 
   2   1  12      139.15      139.72      7.27 o 
   3   1  12       89.52       90.20      7.28 o 
   4   1  12      345.04      333.78     11.39 o 
   5   1  12       69.32       57.39      6.78 o 
   6   1  12       25.82       34.54      5.97 o 
   7   1  12        1.91        5.79      5.79 o 
   8   1  12        0.44        0.90      5.89 o 
  -7   2  12       49.40       43.73      6.58 o 
  -6   2  12       40.07       34.58      6.50 o 
  -5   2  12       36.55       25.80      6.16 o 
  -4   2  12       55.76       61.51      5.47 o 
  -3   2  12       15.62       12.46      4.63 o 
  -2   2  12      282.19      313.44      7.73 o 
  -1   2  12      207.87      220.25      5.59 o 
   0   2  12      545.66      549.77     13.60 o 
   1   2  12      347.84      377.50      8.44 o 
   2   2  12      168.58      166.83      9.44 o 
   3   2  12       61.98       68.86      6.27 o 
   4   2  12      112.60      113.53      7.35 o 
   5   2  12        3.11        3.90      5.73 o 
   6   2  12       11.12       14.59      5.57 o 
   7   2  12       26.80       28.95      5.31 o 
   8   2  12       47.95       51.52      6.47 o 
   9   2  12       19.50       19.88      6.24 o 
  -7   3  12        0.06        0.00      5.97 o 
  -6   3  12        8.57       19.53      5.80 o 
  -5   3  12        0.33        4.63      5.55 o 
  -4   3  12       54.50       42.06      6.14 o 
  -3   3  12      234.05      239.32      8.25 o 
  -2   3  12      349.34      344.96      8.90 o 
  -1   3  12      126.71      123.10      5.73 o 
   0   3  12      439.85      437.46     11.61 o 
   1   3  12       41.46       37.72      6.00 o 
   2   3  12        1.99        3.83      5.66 o 
   3   3  12       11.47        8.58      6.29 o 
   4   3  12        3.72        1.77      5.63 o 
   5   3  12       36.80       41.70      6.88 o 
   6   3  12       70.20       70.41      5.93 o 
   7   3  12      129.07      112.22      8.56 o 
   8   3  12       40.79       48.99      7.03 o 
   9   3  12       22.29       19.34      6.24 o 
  -7   4  12       36.01       31.26      6.68 o 
  -6   4  12       58.53       49.83      6.90 o 
  -5   4  12       91.34       89.25      8.21 o 
  -4   4  12      157.58      151.55      8.19 o 
  -3   4  12      136.98      154.14      7.89 o 
  -2   4  12      161.72      182.61      7.23 o 
  -1   4  12       87.36       97.36      5.95 o 
   0   4  12       18.90       14.99      5.46 o 
   1   4  12       50.42       56.08      6.23 o 
   2   4  12      304.44      337.98     10.03 o 
   3   4  12      247.15      227.58     10.10 o 
   4   4  12      463.68      431.05     13.08 o 
   5   4  12       74.83       68.32      6.60 o 
   6   4  12       48.00       57.28      6.37 o 
   7   4  12       60.08       54.75      6.66 o 
   8   4  12       24.50       13.42      6.07 o 
   9   4  12        2.55        0.23      5.88 o 
  -6   5  12       29.92       41.85      6.86 o 
  -5   5  12       72.39       56.94      7.99 o 
  -4   5  12       67.47       69.70      7.17 o 
  -3   5  12        5.32        7.04      6.20 o 
  -2   5  12        5.06        0.51      6.15 o 
  -1   5  12        7.53        2.05      5.44 o 
   0   5  12      259.38      229.79     10.73 o 
   1   5  12      205.33      198.08      7.21 o 
   2   5  12      183.71      200.18     10.41 o 
   3   5  12       17.71       15.11      5.96 o 
   4   5  12      323.66      345.49     10.57 o 
   5   5  12       14.19       11.62      6.70 o 
   6   5  12        4.87        5.79      5.79 o 
   7   5  12        1.12        9.30      5.74 o 
   8   5  12       23.56       24.13      6.70 o 
   9   5  12        4.87        1.34      6.32 o 
  -5   6  12        1.12        6.22      6.22 o 
  -4   6  12       15.67       19.73      6.62 o 
  -3   6  12      144.86      129.60      9.26 o 
  -2   6  12      218.87      211.53     10.68 o 
  -1   6  12      197.11      194.75      9.86 o 
   0   6  12      285.43      261.47     12.11 o 
   1   6  12      208.84      188.71      8.42 o 
   2   6  12       64.67       70.14      7.37 o 
   3   6  12       39.11       47.66      6.55 o 
   4   6  12        1.42        7.84      5.81 o 
   5   6  12       35.86       35.91      6.84 o 
   6   6  12       49.77       41.83      6.47 o 
   7   6  12      102.67      122.82      7.94 o 
   8   6  12       87.10      102.50      8.17 o 
   9   6  12       38.72       39.93      7.31 o 
  -5   7  12        1.10        4.72      6.19 o 
  -4   7  12       54.52       51.86      7.63 o 
  -3   7  12       56.91       49.60      7.61 o 
  -2   7  12      116.72      134.87      8.79 o 
  -1   7  12      114.04      124.24      8.86 o 
   0   7  12       11.06       24.64      9.27 o 
   1   7  12       27.59       19.19      8.21 o 
   2   7  12      139.88      121.25      9.97 o 
   3   7  12       55.72       46.52      8.14 o 
   4   7  12      112.34       97.71      8.98 o 
   5   7  12       79.85       89.40      8.17 o 
   6   7  12       57.72       56.87      6.92 o 
   7   7  12       61.47       50.93      8.28 o 
   8   7  12       20.03       17.31      6.93 o 
   9   7  12        3.40        4.89      6.55 o 
  -4   8  12       38.00       33.85      7.17 o 
  -3   8  12        7.08        5.04      6.87 o 
  -2   8  12       26.36       29.74      7.28 o 
  -1   8  12        0.15        6.75      6.75 o 
   0   8  12       80.33       92.95     10.09 o 
   1   8  12      121.83      132.00      9.58 o 
   2   8  12      242.49      212.51     11.04 o 
   3   8  12      149.35      133.14     10.25 o 
   4   8  12      226.82      263.74     12.09 o 
   5   8  12       24.74       28.08      8.53 o 
   6   8  12       14.09       13.31      6.80 o 
   7   8  12       11.00        8.60      6.71 o 
   8   8  12        1.67        0.47      6.68 o 
   9   8  12        8.77        0.72      6.75 o 
  -3   9  12       11.03       15.59      6.91 o 
  -2   9  12        4.64        3.47      6.56 o 
  -1   9  12       13.28       12.14      6.81 o 
   0   9  12       96.64       94.44     10.31 o 
   1   9  12      132.90      131.39      8.80 o 
   2   9  12       48.07       48.90      8.42 o 
   3   9  12       17.00       18.27      6.45 o 
   4   9  12        1.65        0.83      6.39 o 
   5   9  12       16.50       23.99      7.65 o 
   6   9  12       62.80       54.53      8.00 o 
   7   9  12       26.36       25.88      7.99 o 
   8   9  12       41.25       37.03      7.63 o 
  -1  10  12       44.04       45.80      7.58 o 
   0  10  12       24.23       23.19      9.52 o 
   1  10  12        5.48        5.13      7.27 o 
   2  10  12        0.47        6.81      7.88 o 
   3  10  12        2.13        2.84      7.33 o 
   4  10  12       48.88       58.15      7.47 o 
   5  10  12       76.26       87.48      8.23 o 
   6  10  12       56.39       51.34      7.04 o 
   7  10  12       52.54       53.35      8.24 o 
   8  10  12       28.39       32.01      7.72 o 
   1  11  12       22.97       26.29      8.32 o 
   2  11  12       44.51       46.83      9.44 o 
   3  11  12       44.21       53.27      9.28 o 
   4  11  12       49.70       59.22      8.18 o 
   5  11  12       40.12       38.36      7.14 o 
   6  11  12       10.86        0.42      6.34 o 
  -3  -6  13        6.36        3.13      7.95 o 
  -2  -6  13       30.79       31.13      8.88 o 
  -1  -6  13       38.72       48.75     10.66 o 
   0  -6  13       46.19       46.98      9.96 o 
  -5  -5  13       20.83       24.55      7.51 o 
  -4  -5  13       41.00       39.48      8.01 o 
  -3  -5  13       71.99       89.44      9.57 o 
  -2  -5  13       84.22       75.07      8.66 o 
  -1  -5  13       28.67       42.29      9.25 o 
   0  -5  13       44.41       43.51      9.74 o 
   1  -5  13       12.85       19.85      6.88 o 
   2  -5  13        1.07        1.76      5.93 o 
  -6  -4  13       44.40       44.72      6.84 o 
  -5  -4  13       43.94       46.10      7.56 o 
  -4  -4  13       79.64       88.91      8.50 o 
  -3  -4  13       86.93       76.20      8.44 o 
  -2  -4  13       46.89       58.97      7.21 o 
  -1  -4  13        0.13        7.21      7.21 o 
   0  -4  13        3.79        1.34      7.96 o 
   1  -4  13       22.51       26.92      6.04 o 
   2  -4  13       43.76       42.15      6.56 o 
   3  -4  13       34.56       36.84      6.17 o 
   4  -4  13       61.77       71.13      6.57 o 
  -7  -3  13       40.18       34.31      5.64 o 
  -6  -3  13       31.48       22.29      6.11 o 
  -5  -3  13       11.14       19.23      5.78 o 
  -4  -3  13        7.91       14.55      5.74 o 
  -3  -3  13        0.08        0.04      5.74 o 
  -2  -3  13       63.46       51.55      7.44 o 
  -1  -3  13       52.48       57.66      8.18 o 
   0  -3  13       84.39       87.54      8.57 o 
   1  -3  13       99.94       95.55      6.90 o 
   2  -3  13       83.93       72.59      7.21 o 
   3  -3  13       41.24       47.59      6.12 o 
   4  -3  13       21.21       17.52      5.46 o 
   5  -3  13        8.67       12.87      5.52 o 
  -7  -2  13       10.76       12.85      5.06 o 
  -6  -2  13        0.75        0.74      4.68 o 
  -5  -2  13       19.05       16.07      6.20 o 
  -4  -2  13       27.40       24.13      6.39 o 
  -3  -2  13       75.52       89.82      7.26 o 
  -2  -2  13      313.10      316.38     10.62 o 
  -1  -2  13      183.22      180.41     10.29 o 
   0  -2  13      167.07      159.40      9.52 o 
   1  -2  13       48.19       49.97      5.89 o 
   2  -2  13       16.31       10.09      5.23 o 
   3  -2  13        5.20        2.48      5.33 o 
   4  -2  13       11.83       10.68      5.46 o 
   5  -2  13       25.53       28.35      5.88 o 
   6  -2  13       10.22        8.14      5.07 o 
  -7  -1  13       15.12       18.78      4.95 o 
  -6  -1  13       25.82       22.99      5.32 o 
  -5  -1  13       67.94       75.89      7.03 o 
  -4  -1  13      217.89      249.05      8.87 o 
  -3  -1  13      226.14      218.87      8.90 o 
  -2  -1  13      108.52      126.40      7.03 o 
  -1  -1  13       29.09       21.91      6.47 o 
   0  -1  13       17.74       22.25      6.13 o 
   1  -1  13       19.47       16.79      4.89 o 
   2  -1  13      113.10      118.75      6.24 o 
   3  -1  13       37.99       30.60      5.74 o 
   4  -1  13       65.56       70.61      6.26 o 
   5  -1  13       21.27       21.90      5.40 o 
   6  -1  13       22.00       18.42      5.71 o 
  -7   0  13       32.00       26.91      4.25 o 
  -6   0  13       44.56       49.72      4.44 o 
  -5   0  13       32.44       25.95      5.87 o 
  -4   0  13       90.93       82.51      6.76 o 
  -3   0  13       40.77       34.88      3.40 o 
  -2   0  13        2.90        2.50      5.39 o 
  -1   0  13       49.22       45.80      4.40 o 
   0   0  13      144.24      167.29      6.42 o 
   1   0  13      199.06      180.84      5.36 o 
   2   0  13      402.20      402.84     11.60 o 
   3   0  13      160.60      175.37      5.85 o 
   4   0  13      142.49      129.01      8.91 o 
   5   0  13       16.76       18.02      4.59 o 
   6   0  13        2.16        1.86      4.15 o 
   7   0  13        0.36        0.14      6.52 o 
  -7   1  13        0.80        0.57      5.03 o 
  -6   1  13        0.13        3.81      5.19 o 
  -5   1  13        0.05        5.99      4.74 o 
  -4   1  13        2.53        2.96      4.54 o 
  -3   1  13       67.49       66.89      5.27 o 
  -2   1  13      441.72      406.87      8.43 o 
  -1   1  13      245.28      264.69      9.72 o 
   0   1  13      386.12      350.94     11.50 o 
   1   1  13      322.34      315.05      9.76 o 
   2   1  13      104.28       85.16      7.75 o 
   3   1  13       47.93       60.40      6.82 o 
   4   1  13        0.06        9.46      5.34 o 
   5   1  13       18.66       16.17      6.38 o 
   6   1  13        7.66        2.30      5.74 o 
   7   1  13       31.00       26.91      6.24 o 
   8   1  13       19.66       14.83      6.41 o 
  -7   2  13        0.09        7.56      5.38 o 
  -6   2  13       17.84       11.28      5.74 o 
  -5   2  13       26.77       28.40      6.06 o 
  -4   2  13       95.86       98.63      6.72 o 
  -3   2  13      131.62      144.25      6.29 o 
  -2   2  13      167.35      144.07      6.49 o 
  -1   2  13      309.93      279.17     10.05 o 
   0   2  13       64.45       60.51      6.80 o 
   1   2  13        0.56        0.38      5.20 o 
   2   2  13       56.52       64.52      7.16 o 
   3   2  13       14.55       15.54      6.17 o 
   4   2  13      163.13      139.51      9.43 o 
   5   2  13       92.58       98.54      8.14 o 
   6   2  13       82.66       72.38      7.29 o 
   7   2  13       87.14       79.80      7.07 o 
   8   2  13       52.84       41.14      7.03 o 
  -6   3  13       20.60       21.28      6.29 o 
  -5   3  13       27.19       24.27      6.04 o 
  -4   3  13      176.62      177.97      8.59 o 
  -3   3  13       21.21       23.97      5.21 o 
  -2   3  13        4.38        7.89      4.64 o 
  -1   3  13        0.28        0.62      4.15 o 
   0   3  13       44.03       45.72      6.52 o 
   1   3  13      239.53      238.55      9.00 o 
   2   3  13      732.96      643.62     15.96 o 
   3   3  13      277.99      256.41      9.46 o 
   4   3  13      200.09      173.66      9.61 o 
   5   3  13       63.62       64.69      7.03 o 
   6   3  13       11.33       16.91      5.53 o 
   7   3  13       14.20       10.97      6.57 o 
   8   3  13        2.11        8.80      6.09 o 
  -6   4  13        4.66        2.95      5.78 o 
  -5   4  13        6.35       12.62      5.71 o 
  -4   4  13        5.77       13.20      5.94 o 
  -3   4  13        0.47        4.26      5.36 o 
  -2   4  13       72.99       83.85      6.39 o 
  -1   4  13      152.12      148.21      6.75 o 
   0   4  13      248.72      240.92      9.69 o 
   1   4  13      307.16      278.38     10.63 o 
   2   4  13      328.40      322.67     11.09 o 
   3   4  13      185.01      173.23     10.67 o 
   4   4  13       19.77       18.11      5.80 o 
   5   4  13       20.46       24.70      6.16 o 
   6   4  13        7.52       13.68      5.50 o 
   7   4  13       14.37       27.34      6.26 o 
   8   4  13       30.81       26.64      6.75 o 
   9   4  13       19.09       27.41      6.86 o 
  -5   5  13        2.16        1.87      5.81 o 
  -4   5  13       68.43       86.14      7.85 o 
  -3   5  13       71.89       57.74      7.31 o 
  -2   5  13      129.40      118.17      8.24 o 
  -1   5  13      206.32      214.99      8.16 o 
   0   5  13      148.44      130.92      8.50 o 
   1   5  13      144.43      129.44      8.36 o 
   2   5  13        0.03        0.07      6.06 o 
   3   5  13        0.81        4.04      6.27 o 
   4   5  13      106.70       89.42      7.82 o 
   5   5  13      137.32      160.93      9.00 o 
   6   5  13      185.96      183.13      8.35 o 
   7   5  13      148.62      165.27      8.67 o 
   8   5  13       26.86       22.03      7.17 o 
   9   5  13        0.74        4.61      6.24 o 
  -5   6  13        6.74       16.57      6.49 o 
  -4   6  13       42.48       48.53      7.29 o 
  -3   6  13       14.77       23.28      6.90 o 
  -2   6  13       29.26       36.61      7.07 o 
  -1   6  13       13.32       13.14      6.21 o 
   0   6  13        2.99       12.48      6.83 o 
   1   6  13       35.86       42.98      6.26 o 
   2   6  13      141.47      121.86      9.35 o 
   3   6  13      217.12      213.68      9.66 o 
   4   6  13      223.82      192.42     10.76 o 
   5   6  13      126.49      108.99      8.70 o 
   6   6  13       57.92       54.98      7.00 o 
   7   6  13       49.60       56.04      7.18 o 
   8   6  13        8.16       11.00      6.38 o 
   9   6  13        1.99        0.47      6.64 o 
  -4   7  13        7.97        2.49      7.03 o 
  -3   7  13        0.86        1.11      6.56 o 
  -2   7  13       24.23       31.16      7.29 o 
  -1   7  13       17.94       23.86      6.89 o 
   0   7  13      111.61      119.70     11.85 o 
   1   7  13      226.42      206.81     10.10 o 
   2   7  13      295.81      255.22     12.67 o 
   3   7  13      133.15      128.06      9.03 o 
   4   7  13       62.24       49.47      7.64 o 
   5   7  13       47.31       45.60      7.57 o 
   6   7  13        0.61        4.10      6.21 o 
   7   7  13        7.17       17.06      6.94 o 
   8   7  13       41.93       31.88      7.67 o 
  -3   8  13        5.19       12.12      7.06 o 
  -2   8  13       26.86       17.69      7.64 o 
  -1   8  13       38.67       53.12      8.21 o 
   0   8  13       56.47       48.67     10.59 o 
   1   8  13       74.36       86.04      9.05 o 
   2   8  13       33.40       36.29      8.42 o 
   3   8  13        3.03        2.22      7.56 o 
   4   8  13       28.74       24.05      8.50 o 
   5   8  13       84.32       71.79      9.78 o 
   6   8  13       76.33       76.60      8.50 o 
   7   8  13       67.82       80.82      8.80 o 
   8   8  13       35.75       29.05      8.22 o 
  -2   9  13        9.47        0.90      7.28 o 
  -1   9  13       26.77       18.57      7.32 o 
   0   9  13        5.02       14.70      8.93 o 
   1   9  13        0.67        3.31      7.02 o 
   2   9  13       12.88        8.11      7.20 o 
   3   9  13       52.26       51.13      7.32 o 
   4   9  13       77.73       65.48      9.84 o 
   5   9  13      134.65      125.27     11.54 o 
   6   9  13       99.57       87.69      8.96 o 
   7   9  13       54.73       69.22      8.68 o 
   8   9  13        9.58        5.11      7.40 o 
   0  10  13       24.66       17.30      9.29 o 
   1  10  13       26.76       21.95      7.79 o 
   2  10  13       31.68       33.59      8.54 o 
   3  10  13       52.23       47.40      8.78 o 
   4  10  13       54.20       48.85      7.57 o 
   5  10  13       48.87       44.87      8.49 o 
   6  10  13        2.73        7.66      6.91 o 
   7  10  13        0.23        7.80      6.82 o 
   2  11  13       27.09       34.04      8.84 o 
   3  11  13        3.83        2.95      8.99 o 
   4  11  13        0.42        3.53      6.72 o 
   5  11  13        0.11        5.88      6.59 o 
  -3  -5  14       27.27       24.53      7.91 o 
  -2  -5  14        0.72        6.06      7.57 o 
  -1  -5  14       11.89       25.81      8.67 o 
   0  -5  14       36.15       39.87      9.54 o 
  -5  -4  14        0.87        4.62      6.50 o 
  -4  -4  14        0.64        0.26      6.34 o 
  -3  -4  14        0.19        6.31      7.25 o 
  -2  -4  14       17.21        6.58      7.15 o 
  -1  -4  14       58.51       71.36      9.91 o 
   0  -4  14      112.16      102.78     10.96 o 
   1  -4  14       68.71       71.05      7.82 o 
   2  -4  14       11.03        5.82      6.28 o 
  -5  -3  14       12.81       10.77      6.03 o 
  -4  -3  14       42.59       34.78      7.55 o 
  -3  -3  14       40.57       49.13      7.19 o 
  -2  -3  14       65.27       57.03      8.29 o 
  -1  -3  14       47.21       44.24      8.29 o 
   0  -3  14       56.70       68.65      8.33 o 
   1  -3  14       21.85       21.00      5.83 o 
   2  -3  14        7.29        7.36      5.56 o 
   3  -3  14       33.81       40.72      6.33 o 
   4  -3  14       66.71       65.58      6.64 o 
  -6  -2  14       43.89       47.50      5.85 o 
  -5  -2  14       43.68       34.32      6.29 o 
  -4  -2  14       45.50       35.61      6.51 o 
  -3  -2  14       50.01       47.85      7.63 o 
  -2  -2  14       22.48       29.22      6.26 o 
  -1  -2  14        0.52        0.46      6.57 o 
   0  -2  14       17.82       19.23      7.22 o 
   1  -2  14       13.48       15.16      5.55 o 
   2  -2  14       33.85       29.91      5.86 o 
   3  -2  14       53.63       55.99      6.25 o 
   4  -2  14       95.57      107.65      7.07 o 
   5  -2  14       41.23       42.26      6.04 o 
  -6  -1  14        8.64       12.71      4.88 o 
  -5  -1  14       13.01        7.93      5.51 o 
  -4  -1  14        3.18        9.68      5.41 o 
  -3  -1  14        1.16        2.44      5.68 o 
  -2  -1  14       32.17       33.71      6.00 o 
  -1  -1  14       91.06       89.93      8.29 o 
   0  -1  14      135.20      119.39      9.50 o 
   1  -1  14      172.84      196.27      7.56 o 
   2  -1  14       90.07       92.80      6.64 o 
   3  -1  14       82.02       90.10      6.87 o 
   4  -1  14       14.13        9.81      5.43 o 
   5  -1  14        1.47        0.93      4.98 o 
   6  -1  14        6.10        5.87      5.11 o 
  -6   0  14        6.73        8.31      3.69 o 
  -5   0  14        4.68        8.48      3.35 o 
  -4   0  14       24.37       27.14      3.58 o 
  -3   0  14       14.45       18.05      3.09 o 
  -2   0  14       81.04       79.43      4.41 o 
  -1   0  14      217.23      220.89     10.73 o 
   0   0  14      166.36      177.72      6.29 o 
   1   0  14       63.62       63.74      4.84 o 
   2   0  14        0.08        2.42      4.38 o 
   3   0  14        1.49        4.13      4.13 o 
   4   0  14       25.08       18.46      4.40 o 
   5   0  14       58.96       71.49      6.13 o 
   6   0  14       18.60       23.26      4.35 o 
  -6   1  14       58.26       64.85      6.63 o 
  -5   1  14       19.21       13.77      5.18 o 
  -4   1  14       53.71       55.87      5.72 o 
  -3   1  14       41.61       44.95      4.77 o 
  -2   1  14       25.79       25.05      4.62 o 
  -1   1  14       11.89        9.09      5.60 o 
   0   1  14        3.81       13.38      5.84 o 
   1   1  14        0.44        5.35      5.35 o 
   2   1  14       92.86       84.79      8.09 o 
   3   1  14      198.02      195.86      9.78 o 
   4   1  14      281.87      246.31     11.46 o 
   5   1  14      153.18      142.49      9.97 o 
   6   1  14       52.88       44.43      6.88 o 
   7   1  14       25.39       24.46      6.93 o 
  -6   2  14       32.73       30.57      6.07 o 
  -5   2  14       26.49       22.12      5.62 o 
  -4   2  14        1.49        1.81      4.78 o 
  -3   2  14        0.10        1.03      4.57 o 
  -2   2  14        2.25        5.87      4.20 o 
  -1   2  14       22.55       25.24      5.87 o 
   0   2  14       78.05       77.05      7.62 o 
   1   2  14       72.83       72.03      6.72 o 
   2   2  14      160.54      157.49      8.56 o 
   3   2  14      208.70      213.27     10.48 o 
   4   2  14       92.54       85.02      7.99 o 
   5   2  14        6.24       11.41      6.43 o 
   6   2  14        1.20        0.22      5.73 o 
   7   2  14        1.39        5.23      6.11 o 
  -6   3  14        0.10        4.70      5.58 o 
  -5   3  14       10.42        5.84      5.92 o 
  -4   3  14        5.22        4.30      5.55 o 
  -3   3  14       24.81       31.13      5.16 o 
  -2   3  14      137.57      135.27      6.66 o 
  -1   3  14      177.25      188.39      8.24 o 
   0   3  14       34.14       29.61      6.75 o 
   1   3  14       70.29       84.49      7.21 o 
   2   3  14       28.63       21.51      6.21 o 
   3   3  14       24.52       34.11      6.71 o 
   4   3  14        0.32        1.27      5.83 o 
   5   3  14       44.11       43.37      7.58 o 
   6   3  14       61.50       47.98      6.89 o 
   7   3  14      108.67      100.81      8.74 o 
   8   3  14      118.48       99.35      9.05 o 
  -5   4  14       17.76       20.33      6.17 o 
  -4   4  14       29.86       30.66      6.53 o 
  -3   4  14       36.10       46.44      6.12 o 
  -2   4  14       59.93       63.90      5.69 o 
  -1   4  14       75.98       68.07      7.52 o 
   0   4  14       25.98       24.27      6.51 o 
   1   4  14        1.22        4.15      5.78 o 
   2   4  14       26.52       30.21      7.04 o 
   3   4  14       78.32       79.72      7.95 o 
   4   4  14      135.82      117.34      8.91 o 
   5   4  14      165.09      163.43      9.58 o 
   6   4  14       65.29       54.55      7.25 o 
   7   4  14       40.99       43.52      6.55 o 
   8   4  14       18.15       16.01      6.71 o 
  -5   5  14       14.86       15.33      6.74 o 
  -4   5  14       15.36        9.20      6.53 o 
  -3   5  14       24.87       36.65      6.42 o 
  -2   5  14        1.86        7.67      5.71 o 
  -1   5  14        0.73        6.52      6.57 o 
   0   5  14       18.44       21.15      6.57 o 
   1   5  14       40.06       40.22      6.43 o 
   2   5  14      254.28      251.41     11.56 o 
   3   5  14      189.27      174.15     10.85 o 
   4   5  14       61.19       47.50      8.13 o 
   5   5  14       54.97       51.13      7.70 o 
   6   5  14       35.09       28.12      6.31 o 
   7   5  14        8.88       11.33      6.51 o 
   8   5  14       14.73        9.31      6.52 o 
  -4   6  14        1.94        2.00      6.58 o 
  -3   6  14       15.86        7.54      6.65 o 
  -2   6  14       36.25       48.00      7.20 o 
  -1   6  14       66.82       67.89      9.16 o 
   0   6  14       23.23       17.32      7.11 o 
   1   6  14       38.36       40.80      5.83 o 
   2   6  14       67.89       59.59      8.36 o 
   3   6  14      100.45       89.25      8.81 o 
   4   6  14        8.66        3.96      6.32 o 
   5   6  14       20.96       21.19      6.89 o 
   6   6  14       59.18       46.29      6.45 o 
   7   6  14       40.49       36.05      7.28 o 
   8   6  14       71.34       81.16      8.52 o 
  -3   7  14       45.75       56.64      8.12 o 
  -2   7  14       29.83       35.30      7.48 o 
  -1   7  14       48.49       49.69     10.92 o 
   0   7  14       18.25       17.37      8.43 o 
   1   7  14        1.72        1.66      5.49 o 
   2   7  14        3.09        4.94      7.40 o 
   3   7  14       28.45       43.18      7.68 o 
   4   7  14       22.09       30.19      6.94 o 
   5   7  14       81.50       72.29      8.50 o 
   6   7  14       76.01       62.54      7.77 o 
   7   7  14       90.37       78.29      8.71 o 
   8   7  14       63.78       56.61      8.79 o 
  -2   8  14        8.99       13.22      7.36 o 
  -1   8  14       11.72        6.43     10.15 o 
   0   8  14        5.87       12.12      9.73 o 
   1   8  14       29.59       19.13      8.59 o 
   2   8  14       46.94       61.75      7.38 o 
   3   8  14       54.77       60.76      7.30 o 
   4   8  14       54.10       69.00      8.18 o 
   5   8  14       49.56       64.01      8.57 o 
   6   8  14       32.73       32.94      7.25 o 
   7   8  14       10.86        6.67      7.16 o 
  -1   9  14        1.69        1.84      9.51 o 
   0   9  14       10.53       12.93      9.23 o 
   1   9  14       36.30       37.84      8.76 o 
   2   9  14       84.31       86.04      8.49 o 
   3   9  14       49.40       45.07      9.01 o 
   4   9  14        1.68        5.45      8.68 o 
   5   9  14        0.63        3.75      8.77 o 
   6   9  14        4.28        7.04      7.23 o 
   7   9  14        8.32       18.95      8.06 o 
   1  10  14       11.57       18.93      7.17 o 
   2  10  14        6.36        4.75      8.22 o 
   3  10  14        0.77        4.69      7.20 o 
   4  10  14        3.73       14.36      6.57 o 
   5  10  14       27.54       30.17      8.93 o 
   6  10  14       31.94       37.73      8.52 o 
  -2  -4  15       10.17       22.73      7.07 o 
  -1  -4  15       15.30       12.31      9.30 o 
   0  -4  15        1.07        0.32      8.07 o 
  -4  -3  15        6.59        6.04      6.55 o 
  -3  -3  15        2.37        2.92      6.65 o 
  -2  -3  15        0.61        1.86      6.69 o 
  -1  -3  15        7.00        5.56      7.99 o 
   0  -3  15       13.32       11.61      7.90 o 
   1  -3  15       29.67       38.71      6.81 o 
   2  -3  15       40.97       30.04      6.58 o 
  -5  -2  15        2.52        0.45      5.66 o 
  -4  -2  15       24.41       23.83      6.48 o 
  -3  -2  15       28.75       29.40      7.33 o 
  -2  -2  15       30.90       39.26      6.84 o 
  -1  -2  15       72.36       82.84      8.52 o 
   0  -2  15       93.37      101.61      9.68 o 
   1  -2  15       67.71       73.68      7.01 o 
   2  -2  15       12.15       20.33      5.61 o 
   3  -2  15        4.47        7.65      5.29 o 
  -5  -1  15       21.78       25.25      5.95 o 
  -4  -1  15       47.73       49.01      6.31 o 
  -3  -1  15       69.92       72.64      7.46 o 
  -2  -1  15       51.55       41.10      7.08 o 
  -1  -1  15       46.66       40.33      7.66 o 
   0  -1  15       10.26       14.08      6.73 o 
   1  -1  15        8.17       14.21      5.42 o 
   2  -1  15        1.69        1.61      5.17 o 
   3  -1  15        4.32        1.11      5.44 o 
   4  -1  15       22.25       24.36      5.95 o 
  -5   0  15       54.35       58.97      5.56 o 
  -4   0  15       17.76       21.69      3.47 o 
  -3   0  15        3.51        4.87      5.11 o 
  -2   0  15        0.55        4.27      5.19 o 
  -1   0  15        0.45        6.50      7.32 o 
   0   0  15       36.47       26.81      4.91 o 
   1   0  15       86.12       85.58      6.90 o 
   2   0  15       91.04       99.56     13.17 o 
   3   0  15      114.20       99.63      5.73 o 
   4   0  15      115.22      102.53      6.23 o 
   5   0  15       46.01       37.01      7.94 o 
  -5   1  15        5.26        0.35      5.20 o 
  -4   1  15        0.45        0.01      3.83 o 
  -3   1  15        2.24        8.15      4.26 o 
  -2   1  15       19.95       22.07      4.38 o 
  -1   1  15       89.64       95.77      7.40 o 
   0   1  15       94.45      102.55      8.31 o 
   1   1  15       88.75       90.18      7.89 o 
   2   1  15       56.83       44.00      6.84 o 
   3   1  15       37.77       29.35      7.47 o 
   4   1  15       41.82       53.02      7.19 o 
   5   1  15        0.26        1.49      6.28 o 
   6   1  15        7.19       11.38      5.95 o 
  -5   2  15       13.92       13.46      5.70 o 
  -4   2  15       41.75       41.95      5.75 o 
  -3   2  15       78.87       75.61      6.30 o 
  -2   2  15       43.97       40.97      4.94 o 
  -1   2  15       89.83       74.53      7.74 o 
   0   2  15       51.15       64.80      6.91 o 
   1   2  15       22.17       26.92      5.84 o 
   2   2  15        0.12        6.14      6.14 o 
   3   2  15        1.39        2.48      6.09 o 
   4   2  15       20.44       31.08      6.75 o 
   5   2  15       81.71       84.05      8.16 o 
   6   2  15       88.89       77.28      8.77 o 
  -5   3  15       25.67       22.37      6.34 o 
  -4   3  15       13.76        7.82      5.65 o 
  -3   3  15       53.45       67.60      6.19 o 
  -2   3  15       27.73       21.23      4.77 o 
  -1   3  15       14.26       21.85      6.24 o 
   0   3  15        4.02        9.89      6.48 o 
   1   3  15       15.07        7.97      6.06 o 
   2   3  15       42.34       46.37      7.39 o 
   3   3  15       82.19       88.98      7.84 o 
   4   3  15       72.26       83.21      8.30 o 
   5   3  15       35.94       31.09      7.56 o 
   6   3  15       13.21       13.09      6.03 o 
   7   3  15       27.39       33.44      6.88 o 
  -4   4  15        8.47        8.04      5.77 o 
  -3   4  15        1.67        6.77      5.46 o 
  -2   4  15        1.52        1.90      4.86 o 
  -1   4  15       26.88       36.63      6.80 o 
   0   4  15      119.90      115.15      8.71 o 
   1   4  15      155.80      153.41      9.73 o 
   2   4  15       82.03       77.11      8.19 o 
   3   4  15      109.47       91.95      9.03 o 
   4   4  15       76.14       71.62      8.50 o 
   5   4  15        6.34        0.46      6.58 o 
   6   4  15        7.49        4.56      6.03 o 
   7   4  15        1.37        6.63      6.04 o 
  -4   5  15        2.09        2.12      5.79 o 
  -3   5  15       34.29       37.32      6.85 o 
  -2   5  15       21.62       17.08      5.25 o 
  -1   5  15       49.60       63.08      8.16 o 
   0   5  15       61.89       70.68      7.52 o 
   1   5  15       49.66       44.39      7.36 o 
   2   5  15       60.61       70.34      8.74 o 
   3   5  15        2.57        0.46      6.91 o 
   4   5  15        7.94       16.18      6.85 o 
   5   5  15       51.99       55.97      7.63 o 
   6   5  15       43.19       53.61      6.88 o 
   7   5  15       23.09       20.83      6.26 o 
  -3   6  15       38.97       50.80      7.20 o 
  -2   6  15       25.75       26.12      6.97 o 
  -1   6  15       49.07       60.51      8.35 o 
   0   6  15        3.09        8.06      6.10 o 
   1   6  15        2.61        0.39      5.94 o 
   2   6  15        6.94       10.80      7.42 o 
   3   6  15       17.05       14.38      7.53 o 
   4   6  15       85.65       80.50      8.84 o 
   5   6  15      121.59      101.78      9.13 o 
   6   6  15       74.91       64.20      7.60 o 
   7   6  15       41.42       35.12      7.23 o 
  -2   7  15        0.32        2.96      6.87 o 
  -1   7  15        2.05        8.82      8.64 o 
   0   7  15       12.97       10.37      7.97 o 
   1   7  15       24.96       23.40      5.93 o 
   2   7  15       33.72       42.73      8.25 o 
   3   7  15       89.98       78.13      9.18 o 
   4   7  15       35.49       33.49      7.53 o 
   5   7  15        9.79       14.79      6.71 o 
   6   7  15        4.09        6.69      5.62 o 
   7   7  15        3.52        1.63      6.52 o 
  -1   8  15       26.18       39.61     10.99 o 
   0   8  15       61.33       76.68     11.38 o 
   1   8  15       46.13       48.73      8.06 o 
   2   8  15       48.39       62.89      7.90 o 
   3   8  15       32.79       28.58      7.43 o 
   4   8  15        1.69        3.46      6.68 o 
   5   8  15        7.49        4.70      7.46 o 
   6   8  15       12.73        8.78      7.22 o 
   0   9  15        8.58       11.03     11.03 o 
   1   9  15        4.37        1.54      9.11 o 
   2   9  15        8.34        5.16      8.74 o 
   3   9  15        1.00        0.96      7.11 o 
   4   9  15       29.30       45.99      8.53 o 
   5   9  15       33.44       39.84      8.56 o 
   6   9  15       38.82       53.21      8.05 o 
  -3  -2  16       13.65       14.53      6.68 o 
  -2  -2  16        1.40        1.03      6.32 o 
  -1  -2  16        5.77        1.39      7.25 o 
   0  -2  16        8.14        9.59      7.40 o 
   1  -2  16        3.41       13.86      5.58 o 
   2  -2  16       20.39       23.09      6.06 o 
  -4  -1  16       12.88       18.06      5.72 o 
  -3  -1  16        1.41        6.93      5.97 o 
  -2  -1  16        8.32       16.53      5.62 o 
  -1  -1  16       24.82       25.00      7.49 o 
   0  -1  16       26.10       21.95      7.45 o 
   1  -1  16       39.78       52.48      6.03 o 
   2  -1  16       39.05       46.61      6.19 o 
   3  -1  16       27.57       22.30      5.92 o 
  -4   0  16        0.21        3.57      3.35 o 
  -3   0  16       14.80        8.42      4.88 o 
  -2   0  16       14.61       17.68      4.20 o 
  -1   0  16       39.40       37.63      5.35 o 
   0   0  16       53.63       59.37      5.23 o 
   1   0  16       32.88       41.58      8.21 o 
   2   0  16        2.25        5.17      4.07 o 
   3   0  16        0.15        1.52      4.28 o 
   4   0  16        0.07        3.42     10.95 o 
  -4   1  16       20.18       11.55      5.35 o 
  -3   1  16       16.12       16.64      4.88 o 
  -2   1  16       13.87       16.44      4.79 o 
  -1   1  16       27.23       30.35      6.50 o 
   0   1  16       15.43       17.96      6.85 o 
   1   1  16        3.31        9.68      5.73 o 
   2   1  16       19.37       18.86      6.38 o 
   3   1  16       38.89       34.17      7.02 o 
   4   1  16       62.07       56.18      8.38 o 
   5   1  16       77.29       89.63      8.22 o 
  -4   2  16       34.95       38.83      5.84 o 
  -3   2  16        0.29        4.25      4.79 o 
  -2   2  16        0.49        4.74      4.74 o 
  -1   2  16        9.06       10.41      6.11 o 
   0   2  16        0.43        2.16      6.37 o 
   1   2  16       23.64       27.46      6.53 o 
   2   2  16       32.21       40.20      6.66 o 
   3   2  16       43.16       42.14      7.69 o 
   4   2  16       58.52       65.43      7.76 o 
   5   2  16       32.04       24.73      7.60 o 
  -4   3  16        0.37        5.50      5.50 o 
  -3   3  16       28.34       38.24      5.57 o 
  -2   3  16       32.22       36.24      5.44 o 
  -1   3  16       45.08       50.15      7.29 o 
   0   3  16       57.79       72.07      7.44 o 
   1   3  16       16.54       26.46      6.88 o 
   2   3  16       23.14       19.15      7.06 o 
   3   3  16       30.41       39.77      7.26 o 
   4   3  16       12.47       13.36      6.58 o 
   5   3  16        0.42       12.37      6.54 o 
   6   3  16       32.16       32.66      7.11 o 
  -3   4  16       37.20       43.77      6.04 o 
  -2   4  16       16.87       22.63      5.51 o 
  -1   4  16       42.17       43.73      6.78 o 
   0   4  16       30.02       32.26      7.40 o 
   1   4  16        0.35        0.88      6.18 o 
   2   4  16        0.58        2.70      6.59 o 
   3   4  16        0.24        7.03      7.03 o 
   4   4  16        4.22        2.48      6.85 o 
   5   4  16       37.62       39.27      7.75 o 
   6   4  16       38.42       32.76      7.03 o 
  -3   5  16       14.22       17.84      5.82 o 
  -2   5  16       17.28       22.86      6.03 o 
  -1   5  16        7.89       11.20      6.46 o 
   0   5  16        4.75        1.88      6.73 o 
   1   5  16       31.24       39.18      7.16 o 
   2   5  16       22.41       25.01      7.70 o 
   3   5  16       64.72       60.48      9.34 o 
   4   5  16       83.05       81.35      9.05 o 
   5   5  16       39.90       34.27      8.33 o 
   6   5  16       11.99       15.40      6.07 o 
  -2   6  16        3.23       11.17      5.82 o 
  -1   6  16        1.36        7.50      7.50 o 
   0   6  16       21.12       23.99      6.87 o 
   1   6  16       23.40       18.16      6.63 o 
   2   6  16       11.94        5.22      7.89 o 
   3   6  16       26.45       26.84      8.03 o 
   4   6  16       23.03       34.44      7.90 o 
   5   6  16        5.62       16.18      7.03 o 
   6   6  16        4.64        4.24      5.94 o 
  -1   7  16       39.14       41.52      9.41 o 
   0   7  16       29.56       30.31      7.92 o 
   1   7  16        6.12        1.03      5.89 o 
   2   7  16       13.90       24.80      7.80 o 
   3   7  16        7.64       18.04      7.97 o 
   4   7  16        5.43        5.11      7.00 o 
   5   7  16       13.50       10.54      6.80 o 
   6   7  16       22.75       27.89      6.25 o 
   0   8  16        0.04        9.39      9.39 o 
   1   8  16       14.15        5.55      6.46 o 
   2   8  16        3.33        7.08      7.36 o 
   3   8  16        4.66        1.38      7.84 o 
   4   8  16       11.60       10.48      6.66 o 
   5   8  16       20.06       11.50      7.19 o 
   0  -1  17       16.09       20.05      7.64 o 
  -2   0  17        0.58        0.29      4.18 o 
  -1   0  17        0.28        1.80      4.48 o 
   0   0  17        0.12        4.24      4.29 o 
   1   0  17        6.00        5.53      3.92 o 
   2   0  17       26.31       32.27      4.52 o 
  -2   1  17        3.73        5.61      4.83 o 
  -1   1  17        5.86        1.98      6.57 o 
   0   1  17       29.53       37.48      7.50 o 
   1   1  17       27.96       19.07      5.99 o 
   2   1  17       28.67       38.37      6.99 o 
   3   1  17       18.39       11.59      6.80 o 
  -3   2  17       64.10       71.06      5.76 o 
  -2   2  17       59.72       72.78      5.93 o 
  -1   2  17       43.79       59.20      7.89 o 
   0   2  17       42.47       53.87      7.95 o 
   1   2  17       17.01       20.03      6.51 o 
   2   2  17        6.16        8.48      6.37 o 
   3   2  17        3.10       11.15      6.52 o 
   4   2  17        0.23        9.13      6.35 o 
  -2   3  17       30.25       32.46      5.71 o 
  -1   3  17       42.86       56.87      7.59 o 
   0   3  17       11.42       11.88      7.02 o 
   1   3  17        1.52        6.56      6.36 o 
   2   3  17        6.20        3.55      6.81 o 
   3   3  17        3.53        8.99      6.12 o 
   4   3  17        4.99        3.66      6.67 o 
  -2   4  17        2.36        5.25      5.25 o 
  -1   4  17        5.10        1.52      6.74 o 
   0   4  17       22.44       34.80      7.39 o 
   1   4  17       83.45       94.27      8.12 o 
   2   4  17       60.96       54.02      9.01 o 
   3   4  17       29.11       25.92      7.90 o 
   4   4  17        8.90        7.10      7.04 o 
   5   4  17       14.89       13.14      7.24 o 
  -1   5  17       26.98       19.31      7.44 o 
   0   5  17       61.22       54.52      8.41 o 
   1   5  17       37.06       31.94      7.45 o 
   2   5  17       25.47       23.79      8.10 o 
   3   5  17       27.80       35.81      7.79 o 
   4   5  17        0.34        3.70      6.68 o 
   5   5  17        3.96        8.84      6.76 o 
  -1   6  17       50.50       47.63      8.40 o 
   0   6  17       44.50       37.68      8.09 o 
   1   6  17        3.81       11.11      6.36 o 
   2   6  17        2.18        5.24      7.37 o 
   3   6  17        4.39        0.28      7.68 o 
   4   6  17        8.67       21.46      7.16 o 
   1   7  17       22.51       23.56      6.55 o 
   2   7  17        8.47       19.63      7.95 o 
   3   7  17       18.58       23.77      8.50 o 
   4   7  17       25.10       27.64      7.57 o 
   0   3  18       27.09       25.97      7.72 o 
   1   3  18       45.40       39.06      8.02 o 
   1   4  18       23.75       30.53      6.96 o 
   2   4  18        5.38        8.67      7.10 o 
                                                 
